# Supplementary material for: Oral health status and its associated factors among post-stroke inpatients: a cross-sectional study in Hungary
Source: BMC Oral Health. 2022 Jun 14;22:234. doi: 10.1186/s12903-022-02259-2 (PMC9195382; doi:10.1186/s12903-022-02259-2)
Supplement: Supplementary file 1 — Additional file 1: Socio-demographic factors associated with dental status. [file 12903_2022_2259_MOESM1_ESM.xlsx]

## Sheet: Sheet1
Additional file 1. Socio-demographic factors associated with dental status.
	D-T								M-T							F-T							DMFT
Factor	n	mean (SD)	min	Q1	median	Q3	max	p-value	mean (SD)	min	Q1	median	Q3	max	p-value	mean (SD)	Min	Q1	median	Q3	Max	p-value	mean (SD)	min	Q1	median	Q3	max	p-value
Gender
Male	236	4.06 (4.38)	0	0	3	7	20	<0,0001¹	13.92 (10.17)	0	6	11	22	32	0.0085¹	1.84 (2.97)	0	0	0	2	13	0.6298¹	19.83 (7.99)	0	14	19	27	32	0.3834²
Female	174	2.22 (3.81)	0	0	0.5	3	26		16.50 (10.29)	0	8	15	25.75	32		1.82 (2.91)	0	0	0	3	13		20.53 (8.22)	2	14.25	19.5	29	32
Age groups (years)
17-24	6	1.17 (1.33)	0	0	1	2	3	<0.0001³	0.67 (1.63)	0	0	0	0	4	<0.0001³	0.33 (0.82)	0	0	0	0	2	<0.0001³	2.17 (1.33)	0	2	2	2.75	4	<0.0001³
25-49	104	5.20 (4.72)	0	1.75	4	7	26		7.40 (6.50)	0	3	5.5	10	31		3.16 (3.58)	0	0	2	5.25	13		15.77 (6.57)	3	11	15.5	19	32
50-64	146	3.78 (4.23)	0	0	3	6	20		14.53 (9.46)	0	8	12	21.75	32		1.84 (2.92)	0	0	0	3	13		20.16 (7.64)	0	14	19	27	32
65-79	134	1.77 (3.38)	0	0	0	2	19		20.46 (9.03)	0	13	20	30	32		0.97 (1.95)	0	0	0	1	11		23.19 (7.20)	4	17	23.5	30	32
80-89	20	0.35 (0.93)	0	0	0	0	3		26.00 (8.68)	2	24.5	30	32	32		1.05 (2.98)	0	0	0	0.25	13		27.40 (5.92)	10	25.5	30	32	32
Location type
Capital	154	2.67 (3.57)	0	0	1	4.75	20	0.0829³	15.12 (9.75)	0	7.25	13	23	32	0.8643³	2.07 (3.12)	0	0	0.5	3	13	0.199³	19.86 (7.55)	0	14	19	26	32	0.8667⁴
Periurban area	39	3.13 (4.31)	0	0	1	5	16		15.23 (10.89)	1	6	12	24.5	32		1.79 (2.66)	0	0	1	2	12		20.15 (8.66)	3	14	18	28	32
Rural	217	3.74 (4.61)	0	0	2	6	26		14.91 (10.60)	0	6	12	23	32		1.67 (2.86)	0	0	0	2	13		20.31 (8.37)	0	14	19	28	32
Occupational status
Unemployed	10	6.70 (4.06)	1	4.25	7	8.75	15	<0,0001³	12.40 (6.52)	0	10.5	13	17	21	<0,0001³	1.10 (1.85)	0	0	0.5	1	6	<0,0001³	20.20 (6.44)	11	14.25	21.5	24.75	29	<0,0001⁴
Employed	158	3.87 (4.40)	0	0	3	6	26		12.40 (9.51)	0	5	9.5	18.75	32		2.16 (3.10)	0	0	1	3	13		18.42 (7.68)	2	13	16	23	32
Self-employed	59	3.36 (3.42)	0	0	3	6	13		10.66 (9.01)	0	4	8	16.5	32		3.34 (3.72)	0	0	2	5.5	13		17.36 (6.94)	0	12.5	16	21.5	32
Housewife	4	7.75 (3.10)	5	5.75	7	9	12		9.00 (4.40)	4	6.25	9	11.75	14		0.50 (0.58)	0	0	0.5	1	1		17.25 (6.08)	10	13.75	17.5	21	24
Student	5	1.40 (1.34)	0	0	2	2	3		0.80 (1.79)	0	0	0	0	4		0.00 (0.00)	0	0	0	0	0		2.20 (1.48)	0	2	2	3	4
Stay at home parent	2	8.50 (12.02)	0	4.25	8.5	12.75	17		17.50 (3.54)	15	16.25	17.5	18.75	20		0.00 (0.00)	0	0	0	0	0		26.00 (8.49)	20	23	26	29	32
Pensioner	147	1.83 (3.36)	0	0	0	2	19		20.74 (9.70)	0	12.5	22	31	32		1.05 (2.14)	0	0	0	1	13		23.63 (7.40)	4	18	24	31.5	32
Altered work ability	25	5.76 (6.01)	0	2	4	8	23		12.84 (8.70)	1	5	13	17	32		1.80 (3.21)	0	0	0	2	12		20.40 (8.35)	3	16	19	28	32
Level of education
No formal schooling	2	3.50 (4.95)	0	1.75	3.5	5.25	7	0.007³	20.50 (16.26)	9	14.75	20.5	26.25	32	0.0046³	0.00 (0.00)	0	0	0	0	0	0.0008³	24.00 (11.31)	16	20	24	28	32	<0,0001⁴
Less than primary school	5	0.60 (0.89)	0	0	0	1	2		21.80 (10.47)	5	19	26	27	32		1.40 (2.07)	0	0	1	1	5		23.80 (7.95)	12	20	26	29	32
Primary school completed	54	4.04 (4.52)	0	0	3	6	23		18.98 (10.25)	0	10.25	18.5	28	32		0.83 (2.14)	0	0	0	0	13		23.85 (7.58)	3	19.25	24.5	31.75	32
Secondary school completed	92	3.98 (4.74)	0	0	2	7	20		16.37 (10.31)	0	8	14	24.25	32		1.32 (2.43)	0	0	0	2	13		21.66 (8.09)	2	15	21	30	32
High school completed	126	3.64 (4.42)	0	0	2	6	26		13.84 (9.81)	0	6	12	29.75	32		1.83 (2.83)	0	0	0	3	13		19.31 (7.83)	0	14	18	24	32
College/University completed	130	2.24 (3.39)	0	0	1	3	19		13.28 (10.17)	0	5	10.5	21	32		2.67 (3.49)	0	0	1	4	13		18.19 (7.81)	0	13	17	23.75	32
Postgraduate degree	1	0	0	0	0	0	0		5	5	5	5	5	5		1	1	1	1	1	1		6	6	6	6	6	6
SD: Standard Deviation; Q1: quartile 1; Q2: quartile2; D-T: number of decayed teeth; M-T: number of missing teeth; F-T: number of filled teeth; DMFT: sum of the number of decayed, missing and filled teeth.
¹Mann-Whitney U test
²Welch test
³Kruskal-Wallis test
⁴ANOVA model
