# Supplementary material for: Oral health status and its associated factors among post-stroke inpatients: a cross-sectional study in Hungary
Source: BMC Oral Health. 2022 Jun 14;22:234. doi: 10.1186/s12903-022-02259-2 (PMC9195382; doi:10.1186/s12903-022-02259-2)
Supplement: Supplementary file 2 — Additional file 2: Association between stroke type and dental status. [file 12903_2022_2259_MOESM2_ESM.xlsx]

## Sheet: Sheet1
Additional file 2. Association between stroke type and dental status.
		D-T							M-T							F-T							DMFT
Stroke subtype	n	mean (SD)	min	Q1	median	Q3	max	p-value	mean (SD)	min	Q1	median	Q3	max	p-value	mean (SD)	min	Q1	median	Q3	max	p-value	mean (SD)	min	Q1	median	Q3	max	p-value
Subarachnoid hemorrhage	16	2.62 (3.48)	0	0	1	4.25	11	0.3148¹	12.19 (8.63)	1	5	11.5	18.5	32	0.0259¹	2.19 (3.12)	0	0	0	4.25	8	0.5588¹	17.00 (7.57)	8	11	14.5	21.25	32	0.0025¹
Intracerebral hemorrhage	73	3.48 (3.77)	0	0	2	6	20		12.32 (9.37)	0	6	9	17	32		1.99 (2.84)	0	0	1	3	13		17.78 (7.41)	4	12	17	22	32
Cerebral infarction	321	3.26 (4.38)	0	0	1	5	26		15.77 (10.46)	0	7	14	25	32		1.78 (2.96)	0	0	0	2	13		20.82 (8.14)	0	15	20	29	32
SD: Standard Deviation; Q1: quartile 1; Q2: quartile2; D-T: number of decayed teeth; M-T: number of missing teeth; F-T: number of filled teeth; DMFT: sum of the number of decayed, missing and filled teeth.
¹Kruskal-Wallis test
