# Supplementary material for: Oral health status and its associated factors among post-stroke inpatients: a cross-sectional study in Hungary
Source: BMC Oral Health. 2022 Jun 14;22:234. doi: 10.1186/s12903-022-02259-2 (PMC9195382; doi:10.1186/s12903-022-02259-2)
Supplement: Supplementary file 3 — Additional file 3: Post-stroke symptoms associated with DMFT in post-stroke patients. [file 12903_2022_2259_MOESM3_ESM.xlsx]

## Sheet: Sheet1
Additional file 3. Post-stroke symptoms associated with DMFT in post-stroke patients
Post-stroke symptom	Yes/No	n	mean (SD)	min	Q1	median	Q3	max	p-value
Hemiplegia/ hemiparesis	Yes	367	20.05 (8.02)	0	14	19	27	32	0.8124¹
	No	43	20.77 (8.67)	8	12	19	30	32
Tetraplegia	Yes	11	16.27 (6.51)	8	11.5	16	19.5	29	0.0905¹
	No	399	20.23 (8.10)	0	14	19	28	32
Dysphagia	Yes	18	19.44 (8.53)	6	12.25	20	27.25	32	0.6766¹
	No	392	20.16 (8.07)	0	14	19	27.25	32
Dysphasia	Yes	61	18.89 (8.94)	2	13	17	26	32	0.202¹
	No	349	20.34 (7.92)	0	14	19	28	32
Dysarthria/anarthria	Yes	33	17.91 (6.55)	6	15	17	21	32	0.1636¹
	No	377	20.32 (8.18)	0	14	19	28	32
Ataxia	Yes	39	21.00 (9.12)	4	12	20	30	32	0.7154¹
	No	371	20.04 (7.98)	0	14	19	27	32
Depression	Yes	67	18.85 (7.50)	0	14	18	23	32	0.2495¹
	No	343	20.38 (8.18)	0	14	19	28	32
SD: Standard Deviation; Q1: quartile 1; Q3: quartile 3
¹Mann-Whitney U test
