# Supplementary material for: Oral health status and its associated factors among post-stroke inpatients: a cross-sectional study in Hungary
Source: BMC Oral Health. 2022 Jun 14;22:234. doi: 10.1186/s12903-022-02259-2 (PMC9195382; doi:10.1186/s12903-022-02259-2)
Supplement: Supplementary file 4 — Additional file 4: Risk factors for stroke associated with dental status in post-stroke patients. [file 12903_2022_2259_MOESM4_ESM.xlsx]

## Sheet: Sheet1
Additional file 4. Risk factors for stroke associated with dental status in post-stroke patients
			D-T							M-T							F-T							DMFT
Risk factor	Yes/No	n	mean (SD)	min	Q1	median	Q3	max	p-value	mean (SD)	min	Q1	median	Q3	max	p-value	mean (SD)	min	Q1	median	Q3	max	p-value	mean (SD)	min	Q1	median	Q3	max	p-value
Diabetes mellitus	Yes	88	3.51 (4.20)	0	0	2	6	20	0.4093¹	16.24 (10.13)	0	8	14	24	32	0.149¹	1.53 (2.48)	0	0	0	2	12	0.8015¹	21.28 (7.84)	4	15	21	29.25	32	0.1234²
	No	322	3.21 (4.25)	0	0	1	5	26		14.68 (10.32)	0	6	12	23	32		1.91 (3.06)	0	0	0	3	13		19.81 (8.13)	0	14	19	27	32
Hypertension	Yes	310	3.25 (4.16)	0	0	1	5	20	0.5625¹	15.61 (9.98)	0	7.25	13.5	23	32	0.0106¹	1.58 (2.71)	0	0	0	2	13	0.0064¹	20.43 (7.72)	0	15	19	27	32	0.217²
	No	100	3.37 (4.51)	0	0	2	5	26		13.19 (11.06)	0	4	10	23	32		2.62 (3.47)	0	0	1	5	13		19.18 (9.10)	0	12	17.5	28	32
Hyperlipidemia	Yes	121	3.55 (4.43)	0	0	2	6	23	0.558¹	15.90 (10.34)	0	7	14	24	32	0.2836¹	1.69 (2.97)	0	0	0	2	13	0.4786¹	21.14 (7.72)	4	15	21	28	32	0.0928²
	No	289	3.16 (4.16)	0	0	4	5	26		14.65 (10.26)	0	6	12	23	32		1.89 (2.93)	0	0	0	3	13		19.70 (8.21)	0	13	19	27	32
Alcohol consumption	Yes	138	3.31 (4.28)	0	0	2	5	26	0.8428¹	16.38 (9.72)	0	8	14	24	32	0.02362¹	1.46 (2.51)	0	0	0	2	13	0.1248¹	21.15 (7.77)	2	15	20	30	32	0.0628²
	No	272	3.26 (4.23)	0	0	1.5	5	23		14.33 (10.51)	0	5	12	23	32		2.02 (3.13)	0	0	0	3	13		19.61 (8.21)	0	13	18	27	32
Smoking	Yes	293	2.83 (3.83)	0	0	1	4	26	0.008¹	15.03 (10.44)	0	7	12	24	32	0.8992¹	1.96 (3.07)	0	0	0	3	13	0.2427¹	19.82 (8.11)	0	14	18	27	32	0.2212²
	No	117	4.41 (4.96)	0	0	3	7	23		14.98 (9.94)	0	6	14	23	32		1.50 (2.57)	0	0	0	2	13		20.90 (8.01)	0	15	20	28	32
SD: Standard Deviation; Q1: quartile 1; Q2: quartile2; D-T: number of decayed teeth; M-T: number of missing teeth; F-T: number of filled teeth; DMFT: sum of the number of decayed, missing and filled teeth.
¹Mann-Whitney U test
²Welch test
