# Supplementary material for: Oral health status and its associated factors among post-stroke inpatients: a cross-sectional study in Hungary
Source: BMC Oral Health. 2022 Jun 14;22:234. doi: 10.1186/s12903-022-02259-2 (PMC9195382; doi:10.1186/s12903-022-02259-2)
Supplement: Supplementary file 5 — Additional file 5: Raw data [file 12903_2022_2259_MOESM5_ESM.xlsx]

## Sheet: main table
ID	Gender	Date of birth	Age	Age groups	Stroke onset time	Date of examination	Time since stroke	Level of education	Location type	Occupational status	Employed	Self-employed	Unemployed	Unemployed-free intellectual	Housewife	Student	Stay at home parent	Pensioner	Altered work ability	bno_1	bno_2	bno_3	bno_4	bno_5	bno_6	bno_7	bno_8	Stroke type	Diabetes mellitus	Hypertension	Hyperlip.	Atrial fibrillation	Ischemic heart d.	Heart failure	Dysphagia	Dysarthria, Anarthria	Dysphasia	Hemipl./hemip.	Tetrapl./quadripl.	Ataxia	Post-stroke depression	Smoking	Frequency of smoking tobacco	Frequency of smoking cigars	Frequency of smoking pipe	Frequency of smoking snuff	Alcohol consumption	Frequency of alcohol consumption	FIM
1	FEMALE	1948-07-31	69	3	2015-01-31	2017-11-16 12:04:01	33.5333	2	2	1	TRUE	FALSE	FALSE	FALSE	FALSE	FALSE	FALSE	FALSE	FALSE	I6930	G8110	I10H0						3	NO	YES	NO	NO	NO	NO	NO	NO	NO	YES	NO	NO	NO	FALSE	5	5	5	5	TRUE	1	113
2	MALE	1969-07-16	48	1	2017-08-25	2017-11-21 10:20:47	2.86667	4	2	1	TRUE	FALSE	FALSE	FALSE	FALSE	FALSE	FALSE	FALSE	FALSE	I6100	G8110	I10H0						2	NO	YES	NO	NO	NO	NO	NO	NO	NO	YES	NO	NO	NO	FALSE	5	5	5	5	FALSE	0	28
3	FEMALE	1939-04-18	78	3	2017-09-19	2017-11-21 11:32:46	2.06667	5	2	1	TRUE	FALSE	FALSE	FALSE	FALSE	FALSE	FALSE	FALSE	FALSE	I6380	G8100	R2700	I10H0	K8020	E7850			3	NO	YES	YES	NO	NO	NO	NO	NO	NO	YES	NO	YES	NO	FALSE	5	5	5	5	TRUE	1	53
4	FEMALE	1983-09-29	34	1	2014-11-13	2017-11-21 11:04:11	36.2667	4	2	1	TRUE	FALSE	FALSE	FALSE	FALSE	FALSE	FALSE	FALSE	FALSE	I6910	G8110	G9780	G4090					2	NO	NO	NO	NO	NO	NO	NO	NO	NO	YES	NO	NO	NO	FALSE	5	5	5	5	TRUE	1	116
5	FEMALE	1955-12-27	61	2	2017-09-24	2017-11-22 11:27:24	1.93333	5	0	1	TRUE	FALSE	FALSE	FALSE	FALSE	FALSE	FALSE	FALSE	FALSE	I6340	G8110	I10H0	F3280	R32H0				3	NO	YES	NO	NO	NO	NO	NO	NO	NO	YES	NO	NO	YES	FALSE	5	5	5	5	TRUE	1	46
6	FEMALE	1955-04-25	62	2	2017-10-26	2017-11-22 11:13:48	0.866667	4	2	6	FALSE	FALSE	FALSE	FALSE	FALSE	FALSE	FALSE	TRUE	FALSE	I6050	R2700	J4490						1	NO	NO	NO	NO	NO	NO	NO	NO	NO	NO	NO	YES	NO	FALSE	5	5	5	5	TRUE	1	92
7	FEMALE	1983-01-06	34	1	2017-09-19	2017-11-23 10:28:13	2.13333	5	2	1	TRUE	FALSE	FALSE	FALSE	FALSE	FALSE	FALSE	FALSE	FALSE	I6020	R2700	M6250	H5390	H4310				1	NO	NO	NO	NO	NO	NO	NO	NO	NO	NO	NO	YES	NO	TRUE	0	5	5	5	TRUE	1	67
8	MALE	1965-06-13	52	2	2017-08-22	2017-11-23 10:35:00	3.03333	2	2	2	FALSE	TRUE	FALSE	FALSE	FALSE	FALSE	FALSE	FALSE	FALSE	I6190	G8110	I10H0	R32H0	Z2990				2	NO	YES	NO	NO	NO	NO	NO	NO	NO	YES	NO	NO	NO	TRUE	0	5	5	5	TRUE	1	22
9	MALE	1964-01-11	53	2	2017-10-17	2017-12-04 11:13:36	1.56667	3	2	1	TRUE	FALSE	FALSE	FALSE	FALSE	FALSE	FALSE	FALSE	FALSE	I6600	G8110	M9690	I10H0	E7850				3	NO	YES	YES	NO	NO	NO	NO	NO	NO	YES	NO	NO	NO	TRUE	0	5	5	5	TRUE	3	44
10	MALE	1955-04-17	62	2	2007-01-01	2017-12-14 10:19:32	131.433	4	0	7	FALSE	FALSE	FALSE	FALSE	FALSE	FALSE	FALSE	FALSE	TRUE	I6930	G8100	I6520	E7850					3	NO	NO	YES	NO	NO	NO	NO	NO	NO	YES	NO	NO	NO	TRUE	0	5	5	5	FALSE	0	122
11	MALE	1961-05-06	56	2	2014-03-01	2017-12-18	45.5667	2	0	7	FALSE	FALSE	FALSE	FALSE	FALSE	FALSE	FALSE	FALSE	TRUE	I6930	G8100	I48H0	I10H0	I2590	E1190	E7820		3	YES	YES	YES	YES	YES	NO	NO	NO	NO	YES	NO	NO	NO	TRUE	0	5	5	5	FALSE	0	122
12	MALE	1960-01-18	58	2	2017-09-27	2018-01-15	3.6	2	2	0	FALSE	FALSE	FALSE	TRUE	FALSE	FALSE	FALSE	FALSE	FALSE	I6930	G8110	R2620	M2550	R4810	I6520	I10H0	I2500	3	NO	YES	NO	NO	YES	NO	NO	NO	NO	YES	NO	NO	NO	TRUE	0	5	5	5	TRUE	1	111
13	MALE	1949-05-15	68	3	2017-10-11	2018-01-17	3.2	4	2	6	FALSE	FALSE	FALSE	FALSE	FALSE	FALSE	FALSE	TRUE	FALSE	I6930	G8110	G20H0	I2510	I6520	E7820	E1060	I10H0	3	YES	YES	YES	NO	YES	NO	NO	NO	NO	YES	NO	NO	NO	TRUE	0	5	5	5	TRUE	3	39
14	MALE	1946-10-15	71	3	2017-11-07	2018-01-25	2.6	3	0	6	FALSE	FALSE	FALSE	FALSE	FALSE	FALSE	FALSE	TRUE	FALSE	I6330	G8100	I10H0	E7800	K5900				3	NO	YES	YES	NO	NO	NO	NO	NO	NO	YES	NO	NO	NO	FALSE	5	5	5	5	TRUE	1	50
15	FEMALE	1971-07-11	46	1	2017-05-31	2018-01-30	8	5	2	2	FALSE	TRUE	FALSE	FALSE	FALSE	FALSE	FALSE	FALSE	FALSE	I6330	G8100	R4710	D6890	G4090				3	NO	NO	NO	NO	NO	NO	NO	YES	NO	YES	NO	NO	NO	FALSE	5	5	5	5	TRUE	1	101
16	MALE	1975-12-18	42	1	2017-09-09	2018-02-08	4.96667	4	2	1	TRUE	FALSE	FALSE	FALSE	FALSE	FALSE	FALSE	FALSE	FALSE	I6330	G8110	I6770	G4090	I10H0	R4700			3	NO	YES	NO	NO	NO	NO	NO	NO	YES	YES	NO	NO	NO	FALSE	5	5	5	5	FALSE	0	86
17	MALE	1972-11-03	45	1	2018-01-02	2018-02-20	1.6	3	2	3	FALSE	FALSE	FALSE	FALSE	TRUE	FALSE	FALSE	FALSE	FALSE	I6380	G8110	I10H0	Z2990					3	NO	YES	NO	NO	NO	NO	NO	NO	NO	YES	NO	NO	NO	FALSE	5	5	5	5	TRUE	1	83
18	FEMALE	1996-08-12	21	0	2018-01-09	2018-02-22	1.43333	4	2	4	FALSE	FALSE	FALSE	FALSE	FALSE	TRUE	FALSE	FALSE	FALSE	I6350	G8110	R4700	Q2110					3	NO	NO	NO	NO	NO	NO	NO	NO	YES	YES	NO	NO	NO	FALSE	5	5	5	5	TRUE	1	104
19	FEMALE	1980-03-20	37	1	2017-10-22	2018-02-22	4	5	2	1	TRUE	FALSE	FALSE	FALSE	FALSE	FALSE	FALSE	FALSE	FALSE	I6100	G8110	R4700	R13H0					2	NO	NO	NO	NO	NO	NO	YES	NO	YES	YES	NO	NO	NO	FALSE	5	5	5	5	TRUE	1	21
20	MALE	1978-03-24	39	1	2017-12-17	2018-02-27	2.33333	3	1	2	FALSE	TRUE	FALSE	FALSE	FALSE	FALSE	FALSE	FALSE	FALSE	I6090	F0720	S0650	M2450	L89H0				1	NO	NO	NO	NO	NO	NO	NO	NO	NO	NO	NO	NO	NO	FALSE	5	5	5	5	TRUE	3	79
21	MALE	1976-10-15	41	1	2018-01-05	2018-02-27	1.73333	3	2	1	TRUE	FALSE	FALSE	FALSE	FALSE	FALSE	FALSE	FALSE	FALSE	I6090	G8110	I3520						1	NO	NO	NO	NO	NO	NO	NO	NO	NO	YES	NO	NO	NO	TRUE	0	5	5	5	TRUE	1	110
22	MALE	1972-05-21	45	1	2017-08-28	2018-02-28	6	5	0	2	FALSE	TRUE	FALSE	FALSE	FALSE	FALSE	FALSE	FALSE	FALSE	I6600	G8100	R4700	I10H0	M9690				3	NO	YES	NO	NO	NO	NO	NO	NO	YES	YES	NO	NO	NO	FALSE	5	5	5	5	TRUE	1	27
23	MALE	1963-01-09	55	2	2018-01-02	2018-03-05	2.1	4	0	1	TRUE	FALSE	FALSE	FALSE	FALSE	FALSE	FALSE	FALSE	FALSE	I6380	G8100	F0790	M9690	S1500				3	NO	NO	NO	NO	NO	NO	NO	NO	NO	YES	NO	NO	YES	TRUE	0	5	5	5	FALSE	0	39
24	MALE	1981-03-20	36	1	2011-11-15	2018-03-05	75.6667	3	2	1	TRUE	FALSE	FALSE	FALSE	FALSE	FALSE	FALSE	FALSE	FALSE	I6330	G8110	I10H0	G4090	Z9510				3	NO	YES	NO	NO	NO	NO	NO	NO	NO	YES	NO	NO	NO	TRUE	0	5	5	5	TRUE	1	116
25	MALE	1954-08-22	63	2	2017-12-06	2018-03-07	3.03333	4	0	6	FALSE	FALSE	FALSE	FALSE	FALSE	FALSE	FALSE	TRUE	FALSE	I6330	G8190	I10H0	H5320	D3690				3	NO	YES	NO	NO	NO	NO	NO	NO	NO	YES	NO	NO	NO	TRUE	0	5	5	5	TRUE	1	58
26	MALE	1959-06-08	58	2	2018-01-22	2018-03-07	1.5	3	0	7	FALSE	FALSE	FALSE	FALSE	FALSE	FALSE	FALSE	FALSE	TRUE	I6190	G8110	I10H0	E1180	R2700				2	YES	YES	NO	NO	NO	NO	NO	NO	NO	YES	NO	YES	NO	FALSE	5	5	5	5	TRUE	5	107
27	MALE	1956-02-10	62	2	2017-12-08	2018-03-07	2.96667	3	2	1	TRUE	FALSE	FALSE	FALSE	FALSE	FALSE	FALSE	FALSE	FALSE	I6330	G8110	I10H0	E1190	I6380				3	YES	YES	NO	NO	NO	NO	NO	NO	NO	YES	NO	NO	NO	FALSE	5	5	5	5	FALSE	0	47
28	MALE	1952-03-05	66	3	2007-12-01	2018-03-07	123.2	3	2	6	FALSE	FALSE	FALSE	FALSE	FALSE	FALSE	FALSE	TRUE	FALSE	I6390	G8110	I10H0	E1480	R12H0				3	YES	YES	NO	NO	NO	NO	NO	NO	NO	YES	NO	NO	NO	FALSE	5	5	5	5	FALSE	0	102
29	MALE	1957-02-13	61	2	2017-08-05	2018-03-12	7.23333	3	0	1	TRUE	FALSE	FALSE	FALSE	FALSE	FALSE	FALSE	FALSE	FALSE	I6190	G8190	I10H0	I6330	I6520	E1190			2	YES	YES	NO	NO	NO	NO	NO	NO	NO	YES	NO	NO	NO	FALSE	5	5	5	5	TRUE	1	109
30	MALE	1979-08-21	38	1	2018-03-04	2018-03-12	0.266667	4	0	1	TRUE	FALSE	FALSE	FALSE	FALSE	FALSE	FALSE	FALSE	FALSE	I6330	G8100	I10H0						3	NO	YES	NO	NO	NO	NO	NO	NO	NO	YES	NO	NO	NO	FALSE	5	5	5	5	TRUE	1	123
31	MALE	1941-08-29	76	3	2018-02-09	2018-03-12	1.1	2	2	6	FALSE	FALSE	FALSE	FALSE	FALSE	FALSE	FALSE	TRUE	FALSE	I6330	G8110	I10H0	E7850	M1690				3	NO	YES	YES	NO	NO	NO	NO	NO	NO	YES	NO	NO	NO	FALSE	5	5	5	5	FALSE	0	104
32	FEMALE	1974-02-26	44	1	2017-07-28	2018-03-19	7.7	3	2	7	FALSE	FALSE	FALSE	FALSE	FALSE	FALSE	FALSE	FALSE	TRUE	I6330	G8110	E1070	D6820	I10H0	D6820	I2590		3	YES	YES	NO	NO	YES	NO	NO	NO	NO	YES	NO	NO	NO	FALSE	5	5	5	5	FALSE	0	63
33	MALE	1956-07-16	61	2	2016-10-01	2018-03-21	17.6667	3	0	7	FALSE	FALSE	FALSE	FALSE	FALSE	FALSE	FALSE	FALSE	TRUE	I6330	G8190	I10H0	Q2110	I2520				3	NO	YES	NO	NO	YES	NO	NO	NO	NO	YES	NO	NO	NO	TRUE	0	5	5	5	TRUE	1	108
34	FEMALE	1956-02-04	62	2	2018-02-07	2018-03-21	1.46667	5	0	2	FALSE	TRUE	FALSE	FALSE	FALSE	FALSE	FALSE	FALSE	FALSE	I6330	G8110	I10H0						3	NO	YES	NO	NO	NO	NO	NO	NO	NO	YES	NO	NO	NO	FALSE	5	5	5	5	TRUE	1	67
35	FEMALE	1953-05-07	64	2	2018-02-15	2018-03-21	1.2	5	0	6	FALSE	FALSE	FALSE	FALSE	FALSE	FALSE	FALSE	TRUE	FALSE	I6330	G8100	I48H0						3	NO	NO	NO	YES	NO	NO	NO	NO	NO	YES	NO	NO	NO	FALSE	5	5	5	5	TRUE	1	106
36	FEMALE	1974-06-14	43	1	2017-10-28	2018-03-21	4.76667	5	0	1	TRUE	FALSE	FALSE	FALSE	FALSE	FALSE	FALSE	FALSE	FALSE	I6140	G8190	I10H0	R2700	F0790				2	NO	YES	NO	NO	NO	NO	NO	NO	NO	YES	NO	YES	YES	FALSE	5	5	5	5	TRUE	1	103
37	FEMALE	1976-12-07	41	1	2017-10-21	2018-03-21	5	2	2	1	TRUE	FALSE	FALSE	FALSE	FALSE	FALSE	FALSE	FALSE	FALSE	I6330	G8110	O7230	I6600					3	NO	NO	NO	NO	NO	NO	NO	NO	NO	YES	NO	NO	NO	TRUE	0	5	5	5	TRUE	1	24
38	FEMALE	1965-01-06	53	2	2017-04-06	2018-03-21	11.5	2	2	1	TRUE	FALSE	FALSE	FALSE	FALSE	FALSE	FALSE	FALSE	FALSE	I6190	G8110	I10H0	R4700	W19H0				2	NO	YES	NO	NO	NO	NO	NO	NO	YES	YES	NO	NO	NO	FALSE	5	5	5	5	FALSE	0	46
39	FEMALE	1940-03-02	78	3	2018-02-09	2018-03-26	1.56667	5	0	6	FALSE	FALSE	FALSE	FALSE	FALSE	FALSE	FALSE	TRUE	FALSE	I6330	G8190	I10H0	R2700	D6490	I6350			3	NO	YES	NO	NO	NO	NO	NO	NO	NO	YES	NO	YES	NO	FALSE	5	5	5	5	FALSE	0	114
40	FEMALE	1960-11-10	57	2	2018-03-07	2018-03-26	0.633333	3	1	1	TRUE	FALSE	FALSE	FALSE	FALSE	FALSE	FALSE	FALSE	FALSE	I6330	G8110	I10H0	E1480	I6930				3	YES	YES	NO	NO	NO	NO	NO	NO	NO	YES	NO	NO	NO	TRUE	0	5	5	5	TRUE	1	46
41	MALE	1953-01-31	65	3	2018-01-26	2018-03-26	2	4	2	6	FALSE	FALSE	FALSE	FALSE	FALSE	FALSE	FALSE	TRUE	FALSE	I6330	G8100	I10H0	E1180	E7850				3	YES	YES	YES	NO	NO	NO	NO	NO	NO	YES	NO	NO	NO	TRUE	5	5	1	5	TRUE	3	66
42	MALE	1960-06-19	57	2	2016-03-02	2018-03-26	24.8	4	2	7	FALSE	FALSE	FALSE	FALSE	FALSE	FALSE	FALSE	FALSE	TRUE	I6930	G8110	I10H0	M1090					3	NO	YES	NO	NO	NO	NO	NO	NO	NO	YES	NO	NO	NO	FALSE	5	5	5	5	TRUE	1	126
43	MALE	1969-06-12	48	1	2017-04-01	2018-03-26	11.8333	4	0	1	TRUE	FALSE	FALSE	FALSE	FALSE	FALSE	FALSE	FALSE	FALSE	I6330	G8110	K5900						3	NO	NO	NO	NO	NO	NO	NO	NO	NO	YES	NO	NO	NO	TRUE	0	5	5	5	TRUE	1	106
44	MALE	1956-07-11	61	2	2015-01-07	2018-04-03	38.8667	4	0	7	FALSE	FALSE	FALSE	FALSE	FALSE	FALSE	FALSE	FALSE	TRUE	I6330	G8110	I10H0	E7850	D5090	I6520			3	NO	YES	YES	NO	NO	NO	NO	NO	NO	YES	NO	NO	NO	TRUE	0	5	5	5	TRUE	1	106
45	MALE	1978-09-08	39	1	2018-03-11	2018-04-03	0.733333	3	2	1	TRUE	FALSE	FALSE	FALSE	FALSE	FALSE	FALSE	FALSE	FALSE	I6380	G8110	I10H0	I6700	E7850				3	NO	YES	YES	NO	NO	NO	NO	NO	NO	YES	NO	NO	NO	TRUE	0	5	5	5	FALSE	0	89
46	FEMALE	1937-06-18	80	4	2018-01-15	2018-04-03	2.6	1	2	6	FALSE	FALSE	FALSE	FALSE	FALSE	FALSE	FALSE	TRUE	FALSE	I6330	G8190	I10H0	E1480	E0390				3	YES	YES	NO	NO	NO	NO	NO	NO	NO	YES	NO	NO	NO	FALSE	5	5	5	5	FALSE	0	70
47	FEMALE	1945-08-12	72	3	2018-02-18	2018-04-03	1.5	5	0	2	FALSE	TRUE	FALSE	FALSE	FALSE	FALSE	FALSE	FALSE	FALSE	I6100	G8110	I10H0	E7850	I5090				2	NO	YES	YES	NO	NO	YES	NO	NO	NO	YES	NO	NO	NO	FALSE	5	5	5	5	TRUE	1	46
48	MALE	1952-05-29	65	3	2018-02-13	2018-04-03	1.66667	5	2	6	FALSE	FALSE	FALSE	FALSE	FALSE	FALSE	FALSE	TRUE	FALSE	I6100	G8110	I10H0	E1480	E7850	R2700			2	YES	YES	YES	NO	NO	NO	NO	NO	NO	YES	NO	YES	NO	FALSE	5	5	5	5	TRUE	5	84
49	MALE	1943-11-01	74	3	2017-08-01	2018-04-03	8.06667	3	0	6	FALSE	FALSE	FALSE	FALSE	FALSE	FALSE	FALSE	TRUE	FALSE	I6330	G8190	G4090	I6940	Z9520				3	NO	NO	NO	NO	NO	NO	NO	NO	NO	YES	NO	NO	NO	FALSE	5	5	5	5	TRUE	1	104
50	MALE	1958-02-14	60	2	2018-02-27	2018-04-18	1.7	4	2	2	FALSE	TRUE	FALSE	FALSE	FALSE	FALSE	FALSE	FALSE	FALSE	I6380	G8100	I2590	R4710	J4100	I6520			3	NO	NO	NO	NO	YES	NO	NO	YES	NO	YES	NO	NO	NO	TRUE	0	5	5	5	FALSE	0	38
51	MALE	1956-03-06	62	2	2018-04-11	2018-04-24	0.433333	5	2	2	FALSE	TRUE	FALSE	FALSE	FALSE	FALSE	FALSE	FALSE	FALSE	I6930	G8110	R2620	R4710	I7020	E1070	I5090	I10H0	3	YES	YES	NO	NO	NO	YES	NO	YES	NO	YES	NO	NO	NO	FALSE	5	5	5	5	FALSE	0	101
52	FEMALE	1959-03-23	59	2	2018-02-17	2018-04-25	2.26667	5	2	6	FALSE	FALSE	FALSE	FALSE	FALSE	FALSE	FALSE	TRUE	FALSE	I6930	G8110	E1140	F3280	I1190	I10H0			3	YES	YES	NO	NO	NO	NO	NO	NO	NO	YES	NO	NO	YES	FALSE	5	5	5	5	TRUE	1	50
53	FEMALE	1948-11-13	69	3	2017-09-13	2018-04-25	7.4	4	0	6	FALSE	FALSE	FALSE	FALSE	FALSE	FALSE	FALSE	TRUE	FALSE	I6930	G8110	R4700	I8903	R2620	I10H0			3	NO	YES	NO	NO	NO	NO	NO	NO	YES	YES	NO	NO	NO	FALSE	5	5	5	5	FALSE	0
54	MALE	1967-09-06	50	2	2016-12-05	2018-05-03	16.9333	4	0	1	TRUE	FALSE	FALSE	FALSE	FALSE	FALSE	FALSE	FALSE	FALSE	I6900	G8240	R2680	Z9930	F0700	I10H0			1	NO	YES	NO	NO	NO	NO	NO	NO	NO	NO	YES	NO	YES	TRUE	1	5	5	5	FALSE	0	33
55	FEMALE	1939-08-31	78	3	2016-01-01	2018-05-03	28.0667	5	0	6	FALSE	FALSE	FALSE	FALSE	FALSE	FALSE	FALSE	TRUE	FALSE	I6930	R2620	M5110	M9610	M8020	I10H0			3	NO	YES	NO	NO	NO	NO	NO	NO	NO	NO	NO	NO	NO	TRUE	0	5	5	5	FALSE	0	107
56	FEMALE	1934-11-15	83	4	2018-05-02	2018-05-22	0.666667	4	0	6	FALSE	FALSE	FALSE	FALSE	FALSE	FALSE	FALSE	TRUE	FALSE	I6600	G8100	R4700	I10H0	E1490				3	YES	YES	NO	NO	NO	NO	NO	NO	YES	YES	NO	NO	NO	TRUE	0	5	5	5	FALSE	0	22
57	MALE	1955-10-14	62	2	2018-02-11	2018-05-22	3.36667	3	2	1	TRUE	FALSE	FALSE	FALSE	FALSE	FALSE	FALSE	FALSE	FALSE	I6330	G8100	I10H0	F0780	I6521				3	NO	YES	NO	NO	NO	NO	NO	NO	NO	YES	NO	NO	YES	TRUE	0	5	5	5	TRUE	1	30
58	MALE	1968-05-06	50	2	2014-09-19	2018-05-28	44.3	4	1	7	FALSE	FALSE	FALSE	FALSE	FALSE	FALSE	FALSE	FALSE	TRUE	I6380	I6930	G8110	I7090	R33H0				3	NO	NO	NO	NO	NO	NO	NO	NO	NO	YES	NO	NO	NO	FALSE	5	5	5	5	FALSE	0	112
59	MALE	1955-08-17	62	2	2016-12-02	2018-05-28	17.8667	5	2	1	TRUE	FALSE	FALSE	FALSE	FALSE	FALSE	FALSE	FALSE	FALSE	I6930	G8110	I10H0	I6520	M1090				3	NO	YES	NO	NO	NO	NO	NO	NO	NO	YES	NO	NO	NO	FALSE	5	5	5	5	FALSE	0	105
60	MALE	1930-07-16	87	4	2018-04-27	2018-06-05	1.26667	5	0	6	FALSE	FALSE	FALSE	FALSE	FALSE	FALSE	FALSE	TRUE	FALSE	I6330	G8110	I10H0	I2500	R15H0				3	NO	YES	NO	NO	YES	NO	NO	NO	NO	YES	NO	NO	NO	FALSE	5	5	5	5	TRUE	3	53
61	MALE	1964-01-11	54	2	2017-10-17	2018-06-05	7.6	3	2	1	TRUE	FALSE	FALSE	FALSE	FALSE	FALSE	FALSE	FALSE	FALSE	I6600	M9690	G8110	E7850	I10H0				3	NO	YES	YES	NO	NO	NO	NO	NO	NO	YES	NO	NO	NO	TRUE	0	5	5	5	TRUE	1	78
62	FEMALE	1949-04-15	69	3	2018-03-25	2018-06-26	3.03333	4	0	6	FALSE	FALSE	FALSE	FALSE	FALSE	FALSE	FALSE	TRUE	FALSE	I6330	G8110	I10H0	I48H0	I6520	E1080	I2520		3	YES	YES	NO	YES	YES	NO	NO	NO	NO	YES	NO	NO	NO	FALSE	5	5	5	5	FALSE	0	46
63	FEMALE	1952-07-18	65	3	2018-05-13	2018-06-26	1.43333	5	0	6	FALSE	FALSE	FALSE	FALSE	FALSE	FALSE	FALSE	TRUE	FALSE	I6330	G8110	I10H0	E7850	M8900				3	NO	YES	YES	NO	NO	NO	NO	NO	NO	YES	NO	NO	NO	FALSE	5	5	5	5	TRUE	1	74
64	FEMALE	1951-03-04	67	3	2018-05-02	2018-06-26	1.8	3	0	2	FALSE	TRUE	FALSE	FALSE	FALSE	FALSE	FALSE	FALSE	FALSE	I6330	G8100	I10H0	S7200	E1480	R4710	E7850	I2590	3	YES	YES	YES	NO	YES	NO	NO	YES	NO	YES	NO	NO	NO	FALSE	5	5	5	5	FALSE	0	69
65	FEMALE	1958-02-22	60	2	2018-02-14	2018-06-26	4.4	4	2	6	FALSE	FALSE	FALSE	FALSE	FALSE	FALSE	FALSE	TRUE	FALSE	I6190	G8110	I10H0	I2690	F3310	R4700			2	NO	YES	NO	NO	NO	NO	NO	NO	YES	YES	NO	NO	YES	TRUE	0	5	5	5	FALSE	0	30
66	MALE	1934-02-07	84	4	2018-06-19	2018-07-02	0.433333	5	2	6	FALSE	FALSE	FALSE	FALSE	FALSE	FALSE	FALSE	TRUE	FALSE	I6380	I6940	G8110	I10H0	E7850	I2500			3	NO	YES	YES	NO	YES	NO	NO	NO	NO	YES	NO	NO	NO	FALSE	5	5	5	5	TRUE	3	110
67	MALE	1944-11-04	73	3	2018-03-23	2018-07-02	3.3	5	2	6	FALSE	FALSE	FALSE	FALSE	FALSE	FALSE	FALSE	TRUE	FALSE	I6330	G8110	R4700	E7820	F0630				3	NO	NO	YES	NO	NO	NO	NO	NO	YES	YES	NO	NO	YES	FALSE	5	5	5	5	FALSE	0	45
68	FEMALE	1961-10-03	56	2	2018-02-15	2018-07-03	4.6	5	2	1	TRUE	FALSE	FALSE	FALSE	FALSE	FALSE	FALSE	FALSE	FALSE	I6380	G8100							3	NO	NO	NO	NO	NO	NO	NO	NO	NO	YES	NO	NO	NO	FALSE	5	5	5	5	FALSE	0	50
69	MALE	1945-05-13	73	3	2018-03-27	2018-07-05	3.26667	2	2	6	FALSE	FALSE	FALSE	FALSE	FALSE	FALSE	FALSE	TRUE	FALSE	I6330	G8110	I10H0	I6940					3	NO	YES	NO	NO	NO	NO	NO	NO	NO	YES	NO	NO	NO	FALSE	5	5	5	5	FALSE	0	64
70	FEMALE	1957-06-12	61	2	2018-06-11	2018-07-05	0.8	4	2	6	FALSE	FALSE	FALSE	FALSE	FALSE	FALSE	FALSE	TRUE	FALSE	I6330	G8190	I10H0	E7850	I6940				3	NO	YES	YES	NO	NO	NO	NO	NO	NO	YES	NO	NO	NO	FALSE	5	5	5	5	FALSE	0	46
71	FEMALE	1956-06-25	62	2	2018-06-11	2018-07-09	0.933333	2	2	6	FALSE	FALSE	FALSE	FALSE	FALSE	FALSE	FALSE	TRUE	FALSE	I6330	I6380	G8190	I10H0	I48H0				3	NO	YES	NO	YES	NO	NO	NO	NO	NO	YES	NO	NO	NO	FALSE	5	5	5	5	FALSE	0	120
72	FEMALE	1951-11-02	66	3	2018-04-25	2018-07-09	2.46667	3	2	6	FALSE	FALSE	FALSE	FALSE	FALSE	FALSE	FALSE	TRUE	FALSE	I6330	I6940	G8190	F4120	Z2990	E1180			3	YES	NO	NO	NO	NO	NO	NO	NO	NO	YES	NO	NO	YES	FALSE	5	5	5	5	FALSE	0	34
73	FEMALE	1979-04-08	39	1	2018-03-13	2018-07-09	3.86667	2	2	0	FALSE	FALSE	FALSE	TRUE	FALSE	FALSE	FALSE	FALSE	FALSE	I6320	I6390	G8110	I6700	I10H0	E7820			3	NO	YES	YES	NO	NO	NO	NO	NO	NO	YES	NO	NO	NO	FALSE	5	5	5	5	FALSE	0	47
74	FEMALE	1949-03-06	69	3	2018-04-15	2018-07-09	2.8	5	0	6	FALSE	FALSE	FALSE	FALSE	FALSE	FALSE	FALSE	TRUE	FALSE	I6380	G8190	G4090	Z2250	C8510				3	NO	NO	NO	NO	NO	NO	NO	NO	NO	YES	NO	NO	NO	FALSE	5	5	5	5	FALSE	0	103
75	MALE	1945-02-12	73	3	2018-03-02	2018-07-19	4.56667	3	2	6	FALSE	FALSE	FALSE	FALSE	FALSE	FALSE	FALSE	TRUE	FALSE	I6360	I6940	G8100	I10H0	N4000	I7090	R4700		3	NO	YES	NO	NO	NO	NO	NO	NO	YES	YES	NO	NO	NO	FALSE	5	5	5	5	FALSE	0	109
76	MALE	1973-08-31	44	1	2018-04-27	2018-07-19	2.73333	4	2	1	TRUE	FALSE	FALSE	FALSE	FALSE	FALSE	FALSE	FALSE	FALSE	I6190	G8110	I10H0	R4700					2	NO	YES	NO	NO	NO	NO	NO	NO	YES	YES	NO	NO	NO	FALSE	5	5	5	5	FALSE	0	61
77	FEMALE	1951-09-25	66	3	2013-12-27	2018-07-19	54.7333	2	2	6	FALSE	FALSE	FALSE	FALSE	FALSE	FALSE	FALSE	TRUE	FALSE	I6930	G8110	I8903	I10H0	E1180				3	YES	YES	NO	NO	NO	NO	NO	NO	NO	YES	NO	NO	NO	FALSE	5	5	5	5	FALSE	0	120
78	MALE	1965-04-20	53	2	2018-02-24	2018-07-19	4.83333	5	1	1	TRUE	FALSE	FALSE	FALSE	FALSE	FALSE	FALSE	FALSE	FALSE	I6100	G8110	R4700	I10H0	N1890				2	NO	YES	NO	NO	NO	NO	NO	NO	YES	YES	NO	NO	NO	FALSE	5	5	5	5	FALSE	0	42
79	MALE	1949-08-19	68	3	2018-05-08	2018-07-19	2.36667	4	0	6	FALSE	FALSE	FALSE	FALSE	FALSE	FALSE	FALSE	TRUE	FALSE	I6340	R2700	I10H0	F0630	I2590	E1480			3	YES	YES	NO	NO	YES	NO	NO	NO	NO	NO	NO	YES	YES	FALSE	5	5	5	5	FALSE	0	57
80	FEMALE	1960-05-30	58	2	2018-05-15	2018-07-30	2.5	5	0	1	TRUE	FALSE	FALSE	FALSE	FALSE	FALSE	FALSE	FALSE	FALSE	I6330	G8100	I6600	E7850					3	NO	NO	YES	NO	NO	NO	NO	NO	NO	YES	NO	NO	NO	FALSE	5	5	5	5	TRUE	1	41
81	MALE	1963-09-20	54	2	2018-06-01	2018-07-30	1.96667	2	0	1	TRUE	FALSE	FALSE	FALSE	FALSE	FALSE	FALSE	FALSE	FALSE	I6330	I6380	I2550	E7850	E1480				3	YES	NO	YES	NO	YES	NO	NO	NO	NO	NO	NO	NO	NO	TRUE	0	5	5	5	TRUE	1	96
82	MALE	1960-09-18	57	2	2018-06-29	2018-07-31	1.06667	3	1	1	TRUE	FALSE	FALSE	FALSE	FALSE	FALSE	FALSE	FALSE	FALSE	I6330	R2700	I10H0						3	NO	YES	NO	NO	NO	NO	NO	NO	NO	NO	NO	YES	NO	FALSE	5	5	5	5	TRUE	1	88
83	MALE	1973-09-01	44	1	2018-03-17	2018-07-31	4.46667	3	2	1	TRUE	FALSE	FALSE	FALSE	FALSE	FALSE	FALSE	FALSE	FALSE	I6140	G8230	I10H0	G9180	I1510	I6090			2	NO	YES	NO	NO	NO	NO	NO	NO	NO	NO	YES	NO	NO	TRUE	0	5	5	5	TRUE	1	37
84	MALE	1959-03-14	59	2	2018-05-23	2018-08-01	2.26667	4	0	1	TRUE	FALSE	FALSE	FALSE	FALSE	FALSE	FALSE	FALSE	FALSE	I6330	G8100	I10H0	J4490	R4700	I7090			3	NO	YES	NO	NO	NO	NO	NO	NO	YES	YES	NO	NO	NO	FALSE	5	5	5	5	TRUE	1	36
85	FEMALE	1947-01-15	71	3	2018-03-31	2018-08-02	4.06667	6	1	6	FALSE	FALSE	FALSE	FALSE	FALSE	FALSE	FALSE	TRUE	FALSE	I6190	G8190	I10H0	E7850	R32H0	R4710			2	NO	YES	YES	NO	NO	NO	NO	YES	NO	YES	NO	NO	NO	FALSE	5	5	5	5	TRUE	1	39
86	FEMALE	1978-01-30	40	1	2018-05-16	2018-08-02	2.53333	5	1	7	FALSE	FALSE	FALSE	FALSE	FALSE	FALSE	FALSE	FALSE	TRUE	I6330	G8110	R4700	M3290	N0090	E0390			3	NO	NO	NO	NO	NO	NO	NO	NO	YES	YES	NO	NO	NO	FALSE	5	5	5	5	FALSE	0	34
87	FEMALE	1976-01-18	42	1	2018-05-27	2018-08-02	2.16667	4	2	1	TRUE	FALSE	FALSE	FALSE	FALSE	FALSE	FALSE	FALSE	FALSE	I6600	G8100	R4700	Z9520	I4930				3	NO	NO	NO	NO	NO	NO	NO	NO	YES	YES	NO	NO	NO	FALSE	5	5	5	5	FALSE	0	41
88	MALE	1943-12-16	74	3	2018-01-31	2018-08-06	6.2	5	0	6	FALSE	FALSE	FALSE	FALSE	FALSE	FALSE	FALSE	TRUE	FALSE	I6330	G8100	I10H0	I6600	Z2990				3	NO	YES	NO	NO	NO	NO	NO	NO	NO	YES	NO	NO	NO	FALSE	5	5	5	5	TRUE	1	48
89	MALE	1960-02-12	58	2	2018-05-24	2018-08-07	2.43333	5	2	1	TRUE	FALSE	FALSE	FALSE	FALSE	FALSE	FALSE	FALSE	FALSE	I6380	R2700	H5320	I48H0	I10H0	E7850			3	NO	YES	YES	YES	NO	NO	NO	NO	NO	NO	NO	YES	NO	FALSE	5	5	5	5	TRUE	3	46
90	MALE	1969-03-19	49	1	2018-05-29	2018-08-07	2.26667	3	0	1	TRUE	FALSE	FALSE	FALSE	FALSE	FALSE	FALSE	FALSE	FALSE	I6330	G8110	E7800	R4700					3	NO	NO	YES	NO	NO	NO	NO	NO	YES	YES	NO	NO	NO	TRUE	2	5	5	5	TRUE	3	37
91	MALE	1953-07-05	65	3	2018-06-26	2018-08-14	1.6	2	2	6	FALSE	FALSE	FALSE	FALSE	FALSE	FALSE	FALSE	TRUE	FALSE	I6510	G8190	G8110	I6940	I6330	I10H0	I6500	E7800	3	NO	YES	YES	NO	NO	NO	NO	NO	NO	YES	NO	NO	NO	TRUE	0	5	5	5	TRUE	1	32
92	MALE	1959-12-11	59	2	2018-07-15	2019-09-11	13.8667	4	0	1	TRUE	FALSE	FALSE	FALSE	FALSE	FALSE	FALSE	FALSE	FALSE	I6330	G8110	I7090	R4710	I10H0	E7850			3	NO	YES	YES	NO	NO	NO	NO	YES	NO	YES	NO	NO	NO	TRUE	0	5	5	5	TRUE	1	60
93	MALE	1984-08-08	34	1	2018-06-23	2018-09-17	2.8	2	2	2	FALSE	TRUE	FALSE	FALSE	FALSE	FALSE	FALSE	FALSE	FALSE	I6330	G8110	I6600	F0630					3	NO	NO	NO	NO	NO	NO	NO	NO	NO	YES	NO	NO	YES	TRUE	0	5	5	5	TRUE	1	73
94	FEMALE	1948-12-08	69	3	2018-08-31	2018-10-01	1.03333	5	2	6	FALSE	FALSE	FALSE	FALSE	FALSE	FALSE	FALSE	TRUE	FALSE	I6930	G5100	G8110	R2620	I1100	I10H0	R13H0	R4710	3	NO	YES	NO	NO	NO	NO	YES	YES	NO	YES	NO	NO	NO	FALSE	5	5	5	5	TRUE	1
95	FEMALE	1968-06-13	50	2	2018-06-21	2018-10-11	3.66667	4	0	3	FALSE	FALSE	FALSE	FALSE	TRUE	FALSE	FALSE	FALSE	FALSE	I6930	I10H0	G8240	R2680	Z9930				3	NO	YES	NO	NO	NO	NO	NO	NO	NO	NO	YES	NO	NO	FALSE	5	5	5	5	FALSE	0	32
96	MALE	1936-04-30	82	4	2018-09-19	2018-10-16	0.9	5	0	6	FALSE	FALSE	FALSE	FALSE	FALSE	FALSE	FALSE	TRUE	FALSE	I6340	G8190	R2700	F0630	G3090	I10H0	Z9500		3	NO	YES	NO	NO	NO	NO	NO	NO	NO	YES	NO	YES	YES	FALSE	5	5	5	5	TRUE	1	103
97	MALE	1955-08-18	63	2	2018-08-14	2018-10-17	2.1	5	2	1	TRUE	FALSE	FALSE	FALSE	FALSE	FALSE	FALSE	FALSE	FALSE	I6330	G8110	I10H0	E1480	I2590	E7850			3	YES	YES	YES	NO	YES	NO	NO	NO	NO	YES	NO	NO	NO	FALSE	5	5	5	5	TRUE	1	87
98	FEMALE	1947-04-11	71	3	2016-11-26	2018-10-30	23.1333	5	2	6	FALSE	FALSE	FALSE	FALSE	FALSE	FALSE	FALSE	TRUE	FALSE	I6930	G8110	F0630	M8795	Z9660	I10H0			3	NO	YES	NO	NO	NO	NO	NO	NO	NO	YES	NO	NO	YES	FALSE	5	5	5	5	TRUE	1	72
99	MALE	1953-09-13	65	3	2018-09-25	2018-10-06	0.366667	5	0	6	FALSE	FALSE	FALSE	FALSE	FALSE	FALSE	FALSE	TRUE	FALSE	I6340	G8100	I10H0	I2140	I0590	E1180	I2590		3	YES	YES	NO	NO	YES	NO	NO	NO	NO	YES	NO	NO	NO	TRUE	0	5	5	5	FALSE	0	44
100	MALE	1955-08-06	63	2	2018-09-24	2018-10-06	0.4	3	0	1	TRUE	FALSE	FALSE	FALSE	FALSE	FALSE	FALSE	FALSE	FALSE	I6340	G8110	I6190	G6320	E1470	I10H0	E7850		3	YES	YES	YES	NO	NO	NO	NO	NO	NO	YES	NO	NO	NO	FALSE	5	5	5	5	TRUE	3	49
101	MALE	1963-12-03	54	2	2018-09-10	2018-10-06	0.866667	4	2	1	TRUE	FALSE	FALSE	FALSE	FALSE	FALSE	FALSE	FALSE	FALSE	I6330	I6380	G8190	R4700	I10H0				3	NO	YES	NO	NO	NO	NO	NO	NO	YES	YES	NO	NO	NO	TRUE	0	5	5	5	TRUE	1	83
102	FEMALE	1950-03-02	68	3	2018-08-29	2018-11-08	2.3	3	0	6	FALSE	FALSE	FALSE	FALSE	FALSE	FALSE	FALSE	TRUE	FALSE	I6330	I6940	G8110	J4490	K2190				3	NO	NO	NO	NO	NO	NO	NO	NO	NO	YES	NO	NO	NO	TRUE	0	5	5	5	FALSE	0	61
103	FEMALE	1951-09-22	67	3	2015-09-18	2018-11-08	37.6667	4	1	6	FALSE	FALSE	FALSE	FALSE	FALSE	FALSE	FALSE	TRUE	FALSE	I6330	I6720	R2620	G8110	M1790				3	NO	NO	NO	NO	NO	NO	NO	NO	NO	YES	NO	NO	NO	FALSE	5	5	5	5	FALSE	0	114
104	MALE	1985-11-06	33	1	2018-09-21	2018-11-08	1.56667	3	2	1	TRUE	FALSE	FALSE	FALSE	FALSE	FALSE	FALSE	FALSE	FALSE	I6120	I6190	G8110	F0630	L89H0				2	NO	NO	NO	NO	NO	NO	NO	NO	NO	YES	NO	NO	YES	TRUE	0	5	5	5	FALSE	0	66
105	MALE	1943-11-24	75	3	2015-04-01	2018-11-12	43.3667	4	2	6	FALSE	FALSE	FALSE	FALSE	FALSE	FALSE	FALSE	TRUE	FALSE	I6930	G8110	I10H0	E1060	E7850	I2590			3	YES	YES	YES	NO	YES	NO	NO	NO	NO	YES	NO	NO	NO	FALSE	5	5	5	5	TRUE	3	34
106	MALE	1952-03-30	66	3	2018-09-13	2018-11-12	1.96667	4	1	6	FALSE	FALSE	FALSE	FALSE	FALSE	FALSE	FALSE	TRUE	FALSE	I6190	G8110	I6940	F0630	I10H0	E7800	I5090	E1190	2	YES	YES	YES	NO	NO	YES	NO	NO	NO	YES	NO	NO	YES	FALSE	5	5	5	5	TRUE	7	49
107	FEMALE	1969-03-11	49	1	2018-10-08	2018-11-12	1.13333	3	2	1	TRUE	FALSE	FALSE	FALSE	FALSE	FALSE	FALSE	FALSE	FALSE	I6330	I6380	G8100	E7800	E1040				3	YES	NO	YES	NO	NO	NO	NO	NO	NO	YES	NO	NO	NO	FALSE	5	5	5	5	TRUE	1	66
108	FEMALE	1945-12-26	72	3	2018-09-04	2018-11-12	2.26667	4	2	6	FALSE	FALSE	FALSE	FALSE	FALSE	FALSE	FALSE	TRUE	FALSE	I6350	I6390	G8100	I10H0	E1190	I48H0	R2700		3	YES	YES	NO	YES	NO	NO	NO	NO	NO	YES	NO	YES	NO	FALSE	5	5	5	5	TRUE	1	47
109	FEMALE	1971-04-10	47	1	2018-10-02	2018-11-12	1.33333	4	2	3	FALSE	FALSE	FALSE	FALSE	TRUE	FALSE	FALSE	FALSE	FALSE	I6320	I6350	G8110	I10H0	S2240				3	NO	YES	NO	NO	NO	NO	NO	NO	NO	YES	NO	NO	NO	FALSE	5	5	5	5	TRUE	1	32
110	FEMALE	1952-05-28	66	3	2018-09-05	2018-11-12	2.23333	4	2	6	FALSE	FALSE	FALSE	FALSE	FALSE	FALSE	FALSE	TRUE	FALSE	I6100	G8190	I10H0	E7820	K2190				2	NO	YES	YES	NO	NO	NO	NO	NO	NO	YES	NO	NO	NO	FALSE	5	5	5	5	TRUE	1	67
111	FEMALE	1956-05-01	62	2	2018-10-28	2018-11-13	0.5	3	2	6	FALSE	FALSE	FALSE	FALSE	FALSE	FALSE	FALSE	TRUE	FALSE	I6330	G8110	I10H0	E7850	R12H0	I6520	K1320		3	NO	YES	YES	NO	NO	NO	NO	NO	NO	YES	NO	NO	NO	TRUE	0	5	5	5	TRUE	1	102
112	MALE	1976-08-02	42	1	2016-12-09	2018-11-13	23.1333	4	2	7	FALSE	FALSE	FALSE	FALSE	FALSE	FALSE	FALSE	FALSE	TRUE	I6910	G8110	I10H0	I3980	G4090	Z9590			2	NO	YES	NO	NO	NO	NO	NO	NO	NO	YES	NO	NO	NO	FALSE	5	5	5	5	FALSE	0	99
113	MALE	1953-11-20	65	3	2017-02-10	2018-11-13	21.1	5	0	6	FALSE	FALSE	FALSE	FALSE	FALSE	FALSE	FALSE	TRUE	FALSE	I6930	G8110	I6790	M2170	R0000	R13H0			3	NO	NO	NO	NO	NO	NO	YES	NO	NO	YES	NO	NO	NO	TRUE	0	5	5	5	TRUE	4	82
114	MALE	1979-01-05	39	1	2016-02-02	2018-11-13	33.3667	2	2	2	FALSE	TRUE	FALSE	FALSE	FALSE	FALSE	FALSE	FALSE	FALSE	I6910	G8110	I10H0	E7900	R4710	Z9590			2	NO	YES	NO	NO	NO	NO	NO	YES	NO	YES	NO	NO	NO	FALSE	5	5	5	5	FALSE	0	105
115	MALE	1946-04-18	72	3	2018-09-24	2018-11-13	1.63333	5	0	2	FALSE	TRUE	FALSE	FALSE	FALSE	FALSE	FALSE	FALSE	FALSE	I6330	G8110	E1190	I10H0	E7820				3	YES	YES	YES	NO	NO	NO	NO	NO	NO	YES	NO	NO	NO	FALSE	5	5	5	5	TRUE	1	105
116	MALE	1952-04-26	66	3	2018-05-15	2018-11-15	6	5	0	6	FALSE	FALSE	FALSE	FALSE	FALSE	FALSE	FALSE	TRUE	FALSE	I6380	G8100	I10H0	I7430	I6520	E7850	Z9590		3	NO	YES	YES	NO	NO	NO	NO	NO	NO	YES	NO	NO	NO	TRUE	5	0	5	5	TRUE	4	112
117	FEMALE	1977-03-22	41	1	2018-09-25	2018-11-15	1.66667	4	0	0	FALSE	FALSE	FALSE	TRUE	FALSE	FALSE	FALSE	FALSE	FALSE	I6330	G8110	E8760	F0630	Z9210				3	NO	NO	NO	NO	NO	NO	NO	NO	NO	YES	NO	NO	YES	FALSE	5	5	5	5	TRUE	1	42
118	FEMALE	1939-11-29	79	3	2018-09-07	2018-11-20	2.43333	4	0	6	FALSE	FALSE	FALSE	FALSE	FALSE	FALSE	FALSE	TRUE	FALSE	I6330	G8250	L89H0	R4700	J1800	I5090			3	NO	NO	NO	NO	NO	YES	NO	NO	YES	NO	YES	NO	NO	FALSE	5	5	5	5	TRUE	1	27
119	MALE	1958-02-03	60	2	2015-11-19	2018-11-20	36.0333	4	0	1	TRUE	FALSE	FALSE	FALSE	FALSE	FALSE	FALSE	FALSE	FALSE	I6910	G8110	I10H0	F0630	R4700				2	NO	YES	NO	NO	NO	NO	NO	NO	YES	YES	NO	NO	YES	FALSE	5	5	5	5	FALSE	0	92
120	MALE	1953-10-15	65	3	2018-01-16	2018-11-20	10.1333	5	2	6	FALSE	FALSE	FALSE	FALSE	FALSE	FALSE	FALSE	TRUE	FALSE	I6330	G8110	I10H0	R4710	F0630				3	NO	YES	NO	NO	NO	NO	NO	YES	NO	YES	NO	NO	YES	FALSE	5	5	5	5	TRUE	1	50
121	FEMALE	1954-11-23	64	2	2018-09-09	2018-11-21	2.4	2	0	6	FALSE	FALSE	FALSE	FALSE	FALSE	FALSE	FALSE	TRUE	FALSE	I6330	I10H0	G8100	E7900	E7800	R4700			3	NO	YES	YES	NO	NO	NO	NO	NO	YES	YES	NO	NO	NO	FALSE	5	5	5	5	TRUE	1	76
122	FEMALE	1972-05-14	46	1	2018-10-11	2018-11-21	1.33333	5	0	1	TRUE	FALSE	FALSE	FALSE	FALSE	FALSE	FALSE	FALSE	FALSE	I6330	G8110	I10H0	E1490	E7850				3	YES	YES	YES	NO	NO	NO	NO	NO	NO	YES	NO	NO	NO	FALSE	5	5	5	5	TRUE	1	103
123	FEMALE	1970-12-20	47	1	2018-10-07	2018-11-21	1.46667	5	0	2	FALSE	TRUE	FALSE	FALSE	FALSE	FALSE	FALSE	FALSE	FALSE	I6330	G8100	I6380	I0590					3	NO	NO	NO	NO	NO	NO	NO	NO	NO	YES	NO	NO	NO	FALSE	5	5	5	5	FALSE	0	115
124	MALE	1954-09-22	64	2	2018-08-27	2018-11-21	2.8	5	0	6	FALSE	FALSE	FALSE	FALSE	FALSE	FALSE	FALSE	TRUE	FALSE	I6330	G8110	I6930	H5340	E1180	I10H0	I48H0		3	YES	YES	NO	YES	NO	NO	NO	NO	NO	YES	NO	NO	NO	FALSE	5	5	5	5	TRUE	1	67
125	MALE	1952-12-18	65	3	2017-12-01	2018-11-21	11.6667	4	0	6	FALSE	FALSE	FALSE	FALSE	FALSE	FALSE	FALSE	TRUE	FALSE	I6330	G8110	I10H0	E7820	M1090				3	NO	YES	YES	NO	NO	NO	NO	NO	NO	YES	NO	NO	NO	FALSE	5	5	5	5	FALSE	0	94
126	MALE	1946-12-26	71	3	2018-09-18	2018-11-22	2.13333	5	0	6	FALSE	FALSE	FALSE	FALSE	FALSE	FALSE	FALSE	TRUE	FALSE	I6340	G8100	I10H0	E0390	Z9590	I2510			3	NO	YES	NO	NO	YES	NO	NO	NO	NO	YES	NO	NO	NO	FALSE	5	5	5	5	TRUE	4	86
127	FEMALE	1962-10-02	56	2	2018-07-16	2018-11-26	4.33333	5	2	1	TRUE	FALSE	FALSE	FALSE	FALSE	FALSE	FALSE	FALSE	FALSE	I6600	G8110	R4700	M0690	Z2990	I10H0	I6330		3	NO	YES	NO	NO	NO	NO	NO	NO	YES	YES	NO	NO	NO	FALSE	5	5	5	5	TRUE	1	42
128	MALE	1950-07-15	68	3	2018-08-27	2018-11-27	3	5	2	6	FALSE	FALSE	FALSE	FALSE	FALSE	FALSE	FALSE	TRUE	FALSE	I6100	F0790	G8100	I10H0	H5380	E1180			2	YES	YES	NO	NO	NO	NO	NO	NO	NO	YES	NO	NO	YES	FALSE	5	5	5	5	FALSE	0	51
129	MALE	1954-11-06	64	2	2018-10-25	2018-11-27	1.06667	5	0	2	FALSE	TRUE	FALSE	FALSE	FALSE	FALSE	FALSE	FALSE	FALSE	I6330	G8100	I10H0	E7820	I48H0	E1180			3	YES	YES	YES	YES	NO	NO	NO	NO	NO	YES	NO	NO	NO	FALSE	5	5	5	5	TRUE	1	78
130	MALE	1942-10-03	76	3	2012-01-01	2018-11-27	82.8667	3	0	6	FALSE	FALSE	FALSE	FALSE	FALSE	FALSE	FALSE	TRUE	FALSE	I6690	G20H0	I9510	G4090	G3110	I3400			3	NO	NO	NO	NO	NO	NO	NO	NO	NO	NO	NO	NO	NO	FALSE	5	5	5	5	FALSE	0	73
131	FEMALE	1952-08-04	66	3	2018-10-30	2018-12-03	1.1	2	2	6	FALSE	FALSE	FALSE	FALSE	FALSE	FALSE	FALSE	TRUE	FALSE	I6330	I6390	G8110	I10H0	F0630	E7850	K0290		3	NO	YES	YES	NO	NO	NO	NO	NO	NO	YES	NO	NO	YES	FALSE	5	5	5	5	TRUE	1	51
132	MALE	1956-05-28	62	2	2018-11-10	2018-12-03	0.766667	2	0	0	FALSE	FALSE	FALSE	TRUE	FALSE	FALSE	FALSE	FALSE	FALSE	I6330	G8190	I10H0						3	NO	YES	NO	NO	NO	NO	NO	NO	NO	YES	NO	NO	NO	FALSE	5	5	5	5	TRUE	1	106
133	FEMALE	1952-04-11	66	3	2018-09-15	2018-12-18	3.1	3	0	6	FALSE	FALSE	FALSE	FALSE	FALSE	FALSE	FALSE	TRUE	FALSE	I6640	I6510	R2680	Z9300	Z9340	R2700			3	NO	NO	NO	NO	NO	NO	NO	NO	NO	NO	NO	YES	NO	TRUE	0	5	5	5	TRUE	1	47
134	FEMALE	1974-06-06	44	1	2018-10-31	2018-12-18	1.6	4	2	1	TRUE	FALSE	FALSE	FALSE	FALSE	FALSE	FALSE	FALSE	FALSE	I6600	G8100	N9460	Z2990	E1180				3	YES	NO	NO	NO	NO	NO	NO	NO	NO	YES	NO	NO	NO	TRUE	0	5	5	5	TRUE	1	54
135	MALE	1970-02-06	48	1	2018-11-13	2019-01-09	1.86667	5	2	2	FALSE	TRUE	FALSE	FALSE	FALSE	FALSE	FALSE	FALSE	FALSE	I6600	G8100	I10H0	G4090	M9690	I6330			3	NO	YES	NO	NO	NO	NO	NO	NO	NO	YES	NO	NO	NO	FALSE	5	5	5	5	TRUE	1	31
136	MALE	1954-11-06	64	2	2018-10-25	2019-01-09	2.46667	5	0	6	FALSE	FALSE	FALSE	FALSE	FALSE	FALSE	FALSE	TRUE	FALSE	I6330	G8100	I10H0	E7820	I48H0	E1180			3	YES	YES	YES	YES	NO	NO	NO	NO	NO	YES	NO	NO	NO	FALSE	5	5	5	5	TRUE	1	78
137	FEMALE	1945-08-22	73	3	2018-11-30	2019-01-10	1.33333	4	0	6	FALSE	FALSE	FALSE	FALSE	FALSE	FALSE	FALSE	TRUE	FALSE	I6350	G8110	R2680	F0700	I6520	I10H0			3	NO	YES	NO	NO	NO	NO	NO	NO	NO	YES	NO	NO	YES	FALSE	5	5	5	5	TRUE	1	89
138	MALE	1964-02-01	54	2	2018-05-30	2019-01-10	7.33333	5	0	2	FALSE	TRUE	FALSE	FALSE	FALSE	FALSE	FALSE	FALSE	FALSE	I6190	G8110	I10H0	R4700	I6940				2	NO	YES	NO	NO	NO	NO	NO	NO	YES	YES	NO	NO	NO	FALSE	5	5	5	5	FALSE	0	86
139	FEMALE	1973-02-13	45	1	2018-09-03	2019-01-17	4.46667	4	2	1	TRUE	FALSE	FALSE	FALSE	FALSE	FALSE	FALSE	FALSE	FALSE	I6330	I6390	G8110	F0790	I10H0				3	NO	YES	NO	NO	NO	NO	NO	NO	NO	YES	NO	NO	YES	FALSE	5	5	5	5	TRUE	1	45
140	FEMALE	1981-01-20	38	1	2018-10-08	2019-01-17	3.3	3	2	5	FALSE	FALSE	FALSE	FALSE	FALSE	FALSE	TRUE	FALSE	FALSE	I6600	G8110	I10H0	R4700	Z2990				3	NO	YES	NO	NO	NO	NO	NO	NO	YES	YES	NO	NO	NO	TRUE	0	5	5	5	FALSE	0	81
141	FEMALE	1983-12-21	35	1	2018-11-27	2019-01-17	1.66667	5	0	1	TRUE	FALSE	FALSE	FALSE	FALSE	FALSE	FALSE	FALSE	FALSE	I6360	I6760	I6290	R4700	G8110				3	NO	NO	NO	NO	NO	NO	NO	NO	YES	YES	NO	NO	NO	FALSE	5	5	5	5	TRUE	1	94
142	MALE	1949-06-21	69	3	2018-11-07	2019-02-04	2.9	4	2	6	FALSE	FALSE	FALSE	FALSE	FALSE	FALSE	FALSE	TRUE	FALSE	I6330	G8100	R2680	Z9930	F0700	E1190	I2590	I10H0	3	YES	YES	NO	NO	YES	NO	NO	NO	NO	YES	NO	NO	YES	FALSE	5	5	5	5	TRUE	1	27
143	FEMALE	1958-09-08	60	2	2019-01-18	2019-02-05	0.566667	4	0	2	FALSE	TRUE	FALSE	FALSE	FALSE	FALSE	FALSE	FALSE	FALSE	I6330	G8110	K2190	J42H0	I10H0				3	NO	YES	NO	NO	NO	NO	NO	NO	NO	YES	NO	NO	NO	TRUE	0	5	5	5	TRUE	3	92
144	FEMALE	1973-05-14	45	1	2018-04-24	2019-02-07	9.43333	4	2	1	TRUE	FALSE	FALSE	FALSE	FALSE	FALSE	FALSE	FALSE	FALSE	I6390	G8110	V4360	M6700	S5200	K0490			3	NO	NO	NO	NO	NO	NO	NO	NO	NO	YES	NO	NO	NO	FALSE	5	5	5	5	FALSE	0	78
145	FEMALE	1973-10-14	45	1	2018-12-22	2019-02-19	1.9	2	0	0	FALSE	FALSE	FALSE	TRUE	FALSE	FALSE	FALSE	FALSE	FALSE	I6330	I6930	G8100	I10H0	F0630				3	NO	YES	NO	NO	NO	NO	NO	NO	NO	YES	NO	NO	YES	TRUE	0	5	5	5	FALSE	0	68
146	FEMALE	1950-01-09	69	3	2009-01-01	2019-02-21	121.667	5	0	6	FALSE	FALSE	FALSE	FALSE	FALSE	FALSE	FALSE	TRUE	FALSE	I6930	G8190	I8903	I5000	I2500	E7840	E1190	I10H0	3	YES	YES	YES	NO	YES	YES	NO	NO	NO	YES	NO	NO	NO	FALSE	5	5	5	5	FALSE	0	68
147	FEMALE	1976-12-07	42	1	2017-10-21	2019-03-12	16.7	2	2	7	FALSE	FALSE	FALSE	FALSE	FALSE	FALSE	FALSE	FALSE	TRUE	I6340	I6930	G8110	E7820	D6880	R4700			3	NO	NO	YES	NO	NO	NO	NO	NO	YES	YES	NO	NO	NO	FALSE	5	5	5	5	FALSE	0	94
148	FEMALE	1995-08-18	23	0	2018-07-18	2019-03-12	7.8	4	2	1	TRUE	FALSE	FALSE	FALSE	FALSE	FALSE	FALSE	FALSE	FALSE	I6380	I6180	G8110	I6760	G4090				3	NO	NO	NO	NO	NO	NO	NO	NO	NO	YES	NO	NO	NO	FALSE	5	5	5	5	FALSE	0	118
149	FEMALE	1953-07-01	65	3	2018-10-24	2019-03-12	4.6	1	0	6	FALSE	FALSE	FALSE	FALSE	FALSE	FALSE	FALSE	TRUE	FALSE	I6330	I6350	G8110	I48H0	I3400	I10H0	E7800		3	NO	YES	YES	YES	NO	NO	NO	NO	NO	YES	NO	NO	NO	FALSE	5	5	5	5	TRUE	2	83
150	FEMALE	1937-12-07	81	4	2019-01-02	2019-03-18	2.53333	5	0	6	FALSE	FALSE	FALSE	FALSE	FALSE	FALSE	FALSE	TRUE	FALSE	I6330	G8110	I10H0	E1480	I8390	I6520			3	YES	YES	NO	NO	NO	NO	NO	NO	NO	YES	NO	NO	NO	FALSE	5	5	5	5	TRUE	1	108
151	MALE	1960-02-29	59	2	2018-12-14	2019-03-21	3.23333	5	0	7	FALSE	FALSE	FALSE	FALSE	FALSE	FALSE	FALSE	FALSE	TRUE	I6190	I6390	F0690	I2590	I48H0	I10H0	E7850		2	NO	YES	YES	YES	YES	NO	NO	NO	NO	NO	NO	NO	YES	TRUE	0	5	5	5	TRUE	1	126
152	MALE	1939-01-03	80	4	2019-01-28	2019-03-25	1.9	5	0	6	FALSE	FALSE	FALSE	FALSE	FALSE	FALSE	FALSE	TRUE	FALSE	I6330	G8110	I10H0	I2580	I48H0	E7850			3	NO	YES	YES	YES	YES	NO	NO	NO	NO	YES	NO	NO	NO	FALSE	5	5	5	5	FALSE	0	57
153	MALE	1952-08-27	66	3	2019-03-01	2019-03-26	0.833333	5	0	6	FALSE	FALSE	FALSE	FALSE	FALSE	FALSE	FALSE	TRUE	FALSE	I6330	G8110	E7820	K2190					3	NO	NO	YES	NO	NO	NO	NO	NO	NO	YES	NO	NO	NO	FALSE	5	5	5	5	TRUE	1	116
154	MALE	1949-12-17	69	3	2019-02-17	2019-03-26	1.3	2	2	6	FALSE	FALSE	FALSE	FALSE	FALSE	FALSE	FALSE	TRUE	FALSE	I6330	G8110	E7850	I2520	I2580	I10H0			3	NO	YES	YES	NO	YES	NO	NO	NO	NO	YES	NO	NO	NO	FALSE	5	5	5	5	TRUE	1	56
155	MALE	1955-01-05	64	2	2019-02-15	2019-03-26	1.36667	5	2	6	FALSE	FALSE	FALSE	FALSE	FALSE	FALSE	FALSE	TRUE	FALSE	I6330	G8110	I10H0	E1060	R4710				3	YES	YES	NO	NO	NO	NO	NO	YES	NO	YES	NO	NO	NO	FALSE	5	5	5	5	TRUE	1	82
156	MALE	1936-11-07	82	4	2019-03-18	2019-04-01	0.433333	4	2	6	FALSE	FALSE	FALSE	FALSE	FALSE	FALSE	FALSE	TRUE	FALSE	I6930	G8110	I10H0	E7850	M8190	I2590			3	NO	YES	YES	NO	YES	NO	NO	NO	NO	YES	NO	NO	NO	FALSE	5	5	5	5	TRUE	1	40
157	MALE	1945-06-20	73	3	2018-02-14	2019-04-01	13.5667	5	1	6	FALSE	FALSE	FALSE	FALSE	FALSE	FALSE	FALSE	TRUE	FALSE	I6330	I6930	G8110	E1180	E7850	R13H0			3	YES	NO	YES	NO	NO	NO	YES	NO	NO	YES	NO	NO	NO	FALSE	5	5	5	5	TRUE	1	79
158	FEMALE	1967-08-19	51	2	2019-02-27	2019-04-08	1.36667	4	2	1	TRUE	FALSE	FALSE	FALSE	FALSE	FALSE	FALSE	FALSE	FALSE	I6120	G8110	I10H0	K2190	E1480				2	YES	YES	NO	NO	NO	NO	NO	NO	NO	YES	NO	NO	NO	FALSE	5	5	5	5	TRUE	1	82
159	MALE	1942-10-11	76	3	2019-03-14	2019-04-15	1.03333	4	0	5	FALSE	FALSE	FALSE	FALSE	FALSE	FALSE	TRUE	FALSE	FALSE	I6390	G8100	I10H0	F0630	E7850	R13H0			3	NO	YES	YES	NO	NO	NO	YES	NO	NO	YES	NO	NO	YES	FALSE	5	5	5	5	TRUE	1	65
160	MALE	1954-10-16	64	2	2018-12-09	2019-04-15	4.2	5	1	6	FALSE	FALSE	FALSE	FALSE	FALSE	FALSE	FALSE	TRUE	FALSE	I6380	G8100	I10H0	I7090	I6510	E7850	R13H0	R4710	3	NO	YES	YES	NO	NO	NO	YES	YES	NO	YES	NO	NO	NO	FALSE	5	5	5	5	TRUE	6	62
161	MALE	1941-04-01	78	3	2019-03-15	2019-04-15	1	4	0	6	FALSE	FALSE	FALSE	FALSE	FALSE	FALSE	FALSE	TRUE	FALSE	I6390	G8100	I10H0	E7850	I6520				3	NO	YES	YES	NO	NO	NO	NO	NO	NO	YES	NO	NO	NO	FALSE	5	5	5	5	TRUE	1	94
162	FEMALE	1949-09-29	69	3	2018-04-18	2019-05-29 11:31:33	13.3667	4	0	6	FALSE	FALSE	FALSE	FALSE	FALSE	FALSE	FALSE	TRUE	FALSE	I6930	I6340	G8100	I10H0	R4700				3	NO	YES	NO	NO	NO	NO	NO	NO	YES	YES	NO	NO	NO	FALSE	5	5	5	5	TRUE	1	46
163	MALE	1942-04-05	77	3	2019-02-02	2019-04-16	2.46667	5	0	6	FALSE	FALSE	FALSE	FALSE	FALSE	FALSE	FALSE	TRUE	FALSE	I6330	G8110	E1190	I10H0	E7850	R13H0			3	YES	YES	YES	NO	NO	NO	YES	NO	NO	YES	NO	NO	NO	FALSE	5	5	5	5	TRUE	1	54
164	MALE	1968-04-09	51	2	2019-02-28	2019-04-24	1.8	3	2	1	TRUE	FALSE	FALSE	FALSE	FALSE	FALSE	FALSE	FALSE	FALSE	I6380	I6330	G4500	I6500	I6680	R13H0	E7850		3	NO	NO	YES	NO	NO	NO	YES	NO	NO	NO	NO	NO	NO	TRUE	0	5	5	5	FALSE	0	92
165	FEMALE	1947-12-22	71	3	2019-03-12	2019-04-29	1.56667	5	0	6	FALSE	FALSE	FALSE	FALSE	FALSE	FALSE	FALSE	TRUE	FALSE	I6350	G8100	I10H0	E7800	K2190				3	NO	YES	YES	NO	NO	NO	NO	NO	NO	YES	NO	NO	NO	FALSE	5	5	5	5	FALSE	0	115
166	FEMALE	1946-02-08	73	3	2019-04-05	2019-04-29	0.8	2	2	6	FALSE	FALSE	FALSE	FALSE	FALSE	FALSE	FALSE	TRUE	FALSE	I6330	G8110	E7800	R12H0	Z9660				3	NO	NO	YES	NO	NO	NO	NO	NO	NO	YES	NO	NO	NO	TRUE	0	5	5	5	FALSE	0	95
167	FEMALE	1932-01-21	87	4	2019-02-15	2019-05-07	2.73333	5	0	6	FALSE	FALSE	FALSE	FALSE	FALSE	FALSE	FALSE	TRUE	FALSE	I6320	G8110	R2620	I10H0	R64H0	Z9500	I5000		3	NO	YES	NO	NO	NO	YES	NO	NO	NO	YES	NO	NO	NO	FALSE	5	5	5	5	TRUE	1	61
168	MALE	1959-08-14	59	2	2019-04-06	2019-05-09	1.1	3	0	1	TRUE	FALSE	FALSE	FALSE	FALSE	FALSE	FALSE	FALSE	FALSE	I6330	I6350	G8110	I6520	I10H0	I48H0			3	NO	YES	NO	YES	NO	NO	NO	NO	NO	YES	NO	NO	NO	TRUE	0	5	5	5	TRUE	4	62
169	MALE	1964-07-10	54	2	2019-03-01	2019-05-13	2.4	4	2	1	TRUE	FALSE	FALSE	FALSE	FALSE	FALSE	FALSE	FALSE	FALSE	I6340	R4700	I48H0	I10H0	E1480	I7020			3	YES	YES	NO	YES	NO	NO	NO	NO	YES	NO	NO	NO	NO	TRUE	0	5	5	5	FALSE	0	118
170	MALE	1941-04-29	78	3	2019-02-12	2019-05-13	3.03333	3	2	6	FALSE	FALSE	FALSE	FALSE	FALSE	FALSE	FALSE	TRUE	FALSE	I6330	R13H0	R6330	I10H0	Z9210	I2590			3	NO	YES	NO	NO	YES	NO	YES	NO	NO	NO	NO	NO	NO	FALSE	5	5	5	5	FALSE	0	86
171	MALE	1942-10-17	76	3	2019-04-06	2019-05-13	1.23333	3	0	6	FALSE	FALSE	FALSE	FALSE	FALSE	FALSE	FALSE	TRUE	FALSE	I6100	R4700	I10H0	E1180	F0630				2	YES	YES	NO	NO	NO	NO	NO	NO	YES	NO	NO	NO	YES	FALSE	5	5	5	5	TRUE	3	121
172	MALE	1964-08-16	54	2	2018-06-25	2019-05-28	11.1	3	2	6	FALSE	FALSE	FALSE	FALSE	FALSE	FALSE	FALSE	TRUE	FALSE	I6330	I6930	G8190	R2620	R4810	I10H0	E1180	E7850	3	YES	YES	YES	NO	NO	NO	NO	NO	NO	YES	NO	NO	NO	FALSE	5	5	5	5	TRUE	1	49
173	MALE	1966-05-09	53	2	2018-12-16	2019-06-05	5.63333	3	2	1	TRUE	FALSE	FALSE	FALSE	FALSE	FALSE	FALSE	FALSE	FALSE	I6330	G8110	K2190	E7800	F0630				3	NO	NO	YES	NO	NO	NO	NO	NO	NO	YES	NO	NO	YES	FALSE	5	5	5	5	TRUE	1	66
174	MALE	1945-10-25	73	3	2019-01-06	2019-06-05	4.96667	4	2	6	FALSE	FALSE	FALSE	FALSE	FALSE	FALSE	FALSE	TRUE	FALSE	I6330	G8110	I10H0	E7850	I7090				3	NO	YES	YES	NO	NO	NO	NO	NO	NO	YES	NO	NO	NO	FALSE	5	5	5	5	FALSE	0	102
175	MALE	1989-03-09	30	1	2019-04-15	2019-06-05	1.66667	5	2	1	TRUE	FALSE	FALSE	FALSE	FALSE	FALSE	FALSE	FALSE	FALSE	I6390	G4640	R2700	I10H0	R51H0				3	NO	YES	NO	NO	NO	NO	NO	NO	NO	NO	NO	YES	NO	FALSE	5	5	5	5	TRUE	1	96
176	FEMALE	1995-08-30	23	0	2017-09-11	2019-06-05	20.8	3	2	4	FALSE	FALSE	FALSE	FALSE	FALSE	TRUE	FALSE	FALSE	FALSE	I6340	I6390	G8110	I6940	E0790				3	NO	NO	NO	NO	NO	NO	NO	NO	NO	YES	NO	NO	NO	FALSE	5	5	5	5	FALSE	0	104
177	FEMALE	1950-11-08	68	3	2019-05-03	2019-06-05	1.06667	2	2	6	FALSE	FALSE	FALSE	FALSE	FALSE	FALSE	FALSE	TRUE	FALSE	I6330	I6380	G8100	I10H0					3	NO	YES	NO	NO	NO	NO	NO	NO	NO	YES	NO	NO	NO	FALSE	5	5	5	5	FALSE	0	82
178	FEMALE	1949-12-13	69	3	2011-04-04	2019-07-08	99.1333	4	0	6	FALSE	FALSE	FALSE	FALSE	FALSE	FALSE	FALSE	TRUE	FALSE	I6910	G8110	I10H0	J4590	M1090	I2590			2	NO	YES	NO	NO	YES	NO	NO	NO	NO	YES	NO	NO	NO	FALSE	5	5	5	5	TRUE	1	115
179	MALE	1954-09-04	64	2	2019-06-13	2019-07-16	1.1	2	0	6	FALSE	FALSE	FALSE	FALSE	FALSE	FALSE	FALSE	TRUE	FALSE	I6330	G8100	R4700	I10H0	K2190				3	NO	YES	NO	NO	NO	NO	NO	NO	YES	YES	NO	NO	NO	TRUE	0	5	5	5	TRUE	1	72
180	FEMALE	1963-07-23	56	2	2019-06-14	2019-07-24	1.33333	3	0	1	TRUE	FALSE	FALSE	FALSE	FALSE	FALSE	FALSE	FALSE	FALSE	I6330	R2700	I7710	Z9550	J4480	I2590			3	NO	NO	NO	NO	YES	NO	NO	NO	NO	NO	NO	YES	NO	TRUE	0	5	5	5	FALSE	0	100
181	FEMALE	1957-05-27	62	2	2019-06-17	2019-08-08	1.7	4	1	6	FALSE	FALSE	FALSE	FALSE	FALSE	FALSE	FALSE	TRUE	FALSE	I6330	I6350	G8100	I10H0	J4490				3	NO	YES	NO	NO	NO	NO	NO	NO	NO	YES	NO	NO	NO	TRUE	0	5	5	5	TRUE	1	112
182	MALE	1971-05-22	48	1	2019-07-18	2019-08-26	1.26667	5	0	1	TRUE	FALSE	FALSE	FALSE	FALSE	FALSE	FALSE	FALSE	FALSE	I6340	G8100	I10H0	E1480	E7850				3	YES	YES	YES	NO	NO	NO	NO	NO	NO	YES	NO	NO	NO	FALSE	5	5	5	5	FALSE	0	118
183	FEMALE	1937-11-06	81	4	2019-07-10	2019-08-29	1.63333	2	0	6	FALSE	FALSE	FALSE	FALSE	FALSE	FALSE	FALSE	TRUE	FALSE	I6390	G8190	I10H0	L89H0	F0630	I2590			3	NO	YES	NO	NO	YES	NO	NO	NO	NO	YES	NO	NO	YES	FALSE	5	5	5	5	FALSE	0	81
184	FEMALE	1930-01-21	89	4	2019-08-03	2019-08-29	0.866667	5	0	6	FALSE	FALSE	FALSE	FALSE	FALSE	FALSE	FALSE	TRUE	FALSE	I6330	I6320	G8100	I10H0	R9440				3	NO	YES	NO	NO	NO	NO	NO	NO	NO	YES	NO	NO	NO	FALSE	5	5	5	5	TRUE	1	87
185	FEMALE	1963-04-17	56	2	2017-08-22	2019-08-29	24.2333	2	2	7	FALSE	FALSE	FALSE	FALSE	FALSE	FALSE	FALSE	FALSE	TRUE	I6330	I6380	G8110	I6520	I10H0				3	NO	YES	NO	NO	NO	NO	NO	NO	NO	YES	NO	NO	NO	TRUE	0	5	5	5	FALSE	0	78
186	MALE	1975-09-23	43	1	2019-08-10	2019-09-03	0.766667	4	2	1	TRUE	FALSE	FALSE	FALSE	FALSE	FALSE	FALSE	FALSE	FALSE	I6300	I6690	G8110	E1440	I10H0				3	YES	YES	NO	NO	NO	NO	NO	NO	NO	YES	NO	NO	NO	TRUE	0	5	5	5	FALSE	0	110
187	MALE	1974-08-04	45	1	2019-07-26	2019-09-05	1.3	2	2	7	FALSE	FALSE	FALSE	FALSE	FALSE	FALSE	FALSE	FALSE	TRUE	I6330	G8100	E1070	I2510	I6520	Z9550	R4710		3	YES	NO	NO	NO	YES	NO	NO	YES	NO	YES	NO	NO	NO	TRUE	0	5	5	5	FALSE	0	107
188	MALE	1946-09-17	73	3	2019-08-14	2019-09-09	0.833333	5	2	6	FALSE	FALSE	FALSE	FALSE	FALSE	FALSE	FALSE	TRUE	FALSE	I6330	I6390	G8100	I10H0					3	NO	YES	NO	NO	NO	NO	NO	NO	NO	YES	NO	NO	NO	TRUE	1	1	1	5	TRUE	4	112
189	MALE	1947-08-07	72	3	2019-06-13	2019-09-09	2.86667	4	2	6	FALSE	FALSE	FALSE	FALSE	FALSE	FALSE	FALSE	TRUE	FALSE	I6330	F0630	I10H0	I2590	I2520	Z9550	G8100		3	NO	YES	NO	NO	YES	NO	NO	NO	NO	YES	NO	NO	YES	FALSE	5	5	5	5	FALSE	0	53
190	MALE	1955-05-09	64	2	2019-08-01	2019-09-09	1.26667	3	1	6	FALSE	FALSE	FALSE	FALSE	FALSE	FALSE	FALSE	TRUE	FALSE	I6190	G8100	R2700	I10H0					2	NO	YES	NO	NO	NO	NO	NO	NO	NO	YES	NO	YES	NO	TRUE	0	5	5	5	TRUE	1	111
191	MALE	1957-05-31	62	2	2019-07-24	2019-09-10	1.53333	3	1	6	FALSE	FALSE	FALSE	FALSE	FALSE	FALSE	FALSE	TRUE	FALSE	I6390	G8100	E7850	R12H0	L89H0				3	NO	NO	YES	NO	NO	NO	NO	NO	NO	YES	NO	NO	NO	TRUE	5	0	5	5	TRUE	1	57
192	MALE	1963-11-30	55	2	2018-05-23	2019-09-10	15.5667	3	2	7	FALSE	FALSE	FALSE	FALSE	FALSE	FALSE	FALSE	FALSE	TRUE	I6930	I6330	G8110	I6520	J0500				3	NO	NO	NO	NO	NO	NO	NO	NO	NO	YES	NO	NO	NO	FALSE	5	5	5	5	FALSE	0	108
193	MALE	1962-01-27	57	2	2019-07-10	2019-09-10	2	3	2	1	TRUE	FALSE	FALSE	FALSE	FALSE	FALSE	FALSE	FALSE	FALSE	I6390	I6340	G8100	E7850	M1990				3	NO	NO	YES	NO	NO	NO	NO	NO	NO	YES	NO	NO	NO	TRUE	0	5	5	5	TRUE	7	113
194	FEMALE	1966-03-24	53	2	2019-08-20	2019-09-10	0.666667	3	0	1	TRUE	FALSE	FALSE	FALSE	FALSE	FALSE	FALSE	FALSE	FALSE	I6330	I64H0	R2700	I10H0	K5090	E0390			3	NO	YES	NO	NO	NO	NO	NO	NO	NO	NO	NO	YES	NO	TRUE	0	5	5	5	TRUE	1	113
195	FEMALE	1952-12-22	66	3	2016-11-03	2019-09-10	34.2333	4	1	6	FALSE	FALSE	FALSE	FALSE	FALSE	FALSE	FALSE	TRUE	FALSE	I6390	I10H0	G8110	E1490					3	YES	YES	NO	NO	NO	NO	NO	NO	NO	YES	NO	NO	NO	FALSE	5	5	5	5	FALSE	0	130
196	FEMALE	1978-01-15	41	1	2019-08-10	2019-09-11	1.03333	4	0	1	TRUE	FALSE	FALSE	FALSE	FALSE	FALSE	FALSE	FALSE	FALSE	I6330	I6390	R2700	I7430	Q2110				3	NO	NO	NO	NO	NO	NO	NO	NO	NO	NO	NO	YES	NO	TRUE	0	5	5	5	TRUE	1	45
197	FEMALE	1949-10-24	69	3	2019-07-17	2019-09-11	1.8	2	2	6	FALSE	FALSE	FALSE	FALSE	FALSE	FALSE	FALSE	TRUE	FALSE	I6390	G8190	I10H0	E7850	E0790	E1490	I2590		3	YES	YES	YES	NO	YES	NO	NO	NO	NO	YES	NO	NO	NO	FALSE	5	5	5	5	FALSE	0	47
198	FEMALE	1946-09-27	73	3	2019-03-01	2019-09-11	6.33333	2	2	6	FALSE	FALSE	FALSE	FALSE	FALSE	FALSE	FALSE	TRUE	FALSE	I6330	I6380	G8100	I10H0	E1170				3	YES	YES	NO	NO	NO	NO	NO	NO	NO	YES	NO	NO	NO	FALSE	5	5	5	5	TRUE	1	94
199	MALE	1961-02-16	58	2	2019-08-09	2019-09-12	1.1	5	0	2	FALSE	TRUE	FALSE	FALSE	FALSE	FALSE	FALSE	FALSE	FALSE	I6330	G8110	I10H0						3	NO	YES	NO	NO	NO	NO	NO	NO	NO	YES	NO	NO	NO	FALSE	5	5	5	5	TRUE	1	115
200	MALE	1952-01-30	67	3	2011-02-01	2019-09-12	103.367	5	2	6	FALSE	FALSE	FALSE	FALSE	FALSE	FALSE	FALSE	TRUE	FALSE	I6930	G8110	I10H0	G4090	I2590				3	NO	YES	NO	NO	YES	NO	NO	NO	NO	YES	NO	NO	NO	FALSE	5	5	5	5	FALSE	0	101
201	MALE	1989-10-06	29	1	2019-08-26	2019-09-12	0.533333	5	2	1	TRUE	FALSE	FALSE	FALSE	FALSE	FALSE	FALSE	FALSE	FALSE	I6330	G8100	R4710	I10H0					3	NO	YES	NO	NO	NO	NO	NO	YES	NO	YES	NO	NO	NO	TRUE	3	5	5	5	TRUE	1	126
202	MALE	1961-10-28	57	2	2019-05-29	2019-09-12	3.43333	4	1	1	TRUE	FALSE	FALSE	FALSE	FALSE	FALSE	FALSE	FALSE	FALSE	I6330	I6390	G8110	I10H0	E7850				3	NO	YES	YES	NO	NO	NO	NO	NO	NO	YES	NO	NO	NO	TRUE	0	5	5	5	TRUE	3	62
203	FEMALE	1970-12-14	48	1	2011-11-01	2019-09-17	94.5333	3	2	1	TRUE	FALSE	FALSE	FALSE	FALSE	FALSE	FALSE	FALSE	FALSE	I6930	I6390	G8110	I10H0	M1790				3	NO	YES	NO	NO	NO	NO	NO	NO	NO	YES	NO	NO	NO	FALSE	5	5	5	5	FALSE	0	68
204	FEMALE	1956-05-24	63	2	2018-11-24	2019-09-17	9.76667	5	0	1	TRUE	FALSE	FALSE	FALSE	FALSE	FALSE	FALSE	FALSE	FALSE	I6930	G8110	G4090	I10H0	I2590	E7850			3	NO	YES	YES	NO	YES	NO	NO	NO	NO	YES	NO	NO	NO	TRUE	0	5	5	5	FALSE	0	87
205	MALE	1971-11-05	47	1	2016-02-15	2019-10-03	43.6	3	2	7	FALSE	FALSE	FALSE	FALSE	FALSE	FALSE	FALSE	FALSE	TRUE	I6390	I6940	G8110	G4090	I10H0	E7850			3	NO	YES	YES	NO	NO	NO	NO	NO	NO	YES	NO	NO	NO	TRUE	0	5	5	5	TRUE	1	115
206	MALE	1953-03-27	66	3	2019-04-14	2019-10-10	5.86667	3	2	6	FALSE	FALSE	FALSE	FALSE	FALSE	FALSE	FALSE	TRUE	FALSE	I6930	G8110	I10H0	R12H0	E7850	I6390			3	NO	YES	YES	NO	NO	NO	NO	NO	NO	YES	NO	NO	NO	TRUE	0	5	5	5	TRUE	3	77
207	MALE	1945-11-15	73	3	2019-02-01	2019-10-15	8.46667	5	2	6	FALSE	FALSE	FALSE	FALSE	FALSE	FALSE	FALSE	TRUE	FALSE	I6390	R4700	F0680	I10H0	G8190	I6330			3	NO	YES	NO	NO	NO	NO	NO	NO	YES	YES	NO	NO	YES	TRUE	0	5	5	5	FALSE	0	105
208	MALE	1974-08-14	45	1	2019-09-10	2019-11-15	2.16667	5	0	2	FALSE	TRUE	FALSE	FALSE	FALSE	FALSE	FALSE	FALSE	FALSE	I6330	G8110	I10H0	F0630	L4050				3	NO	YES	NO	NO	NO	NO	NO	NO	NO	YES	NO	NO	YES	FALSE	5	5	5	5	TRUE	1	99
209	FEMALE	1941-05-07	78	3	2019-09-19	2019-10-21	1.06667	2	2	6	FALSE	FALSE	FALSE	FALSE	FALSE	FALSE	FALSE	TRUE	FALSE	I6330	G8100	E1030	I10H0	D6490	R2700			3	YES	YES	NO	NO	NO	NO	NO	NO	NO	YES	NO	YES	NO	FALSE	5	5	5	5	TRUE	1	66
210	MALE	1956-07-15	63	2	2019-07-29	2019-10-21	2.73333	3	2	1	TRUE	FALSE	FALSE	FALSE	FALSE	FALSE	FALSE	FALSE	FALSE	I6340	G8110	I6520	E1480	I10H0				3	YES	YES	NO	NO	NO	NO	NO	NO	NO	YES	NO	NO	NO	FALSE	5	5	5	5	TRUE	1	55
211	MALE	1962-09-20	57	2	2019-06-13	2019-10-21	4.26667	4	2	1	TRUE	FALSE	FALSE	FALSE	FALSE	FALSE	FALSE	FALSE	FALSE	I6330	G8110	N4000	E1170	E6690	I10H0			3	YES	YES	NO	NO	NO	NO	NO	NO	NO	YES	NO	NO	NO	FALSE	5	5	5	5	TRUE	1	99
212	MALE	1981-10-22	38	1	2019-07-02	2019-11-11	4.3	5	0	1	TRUE	FALSE	FALSE	FALSE	FALSE	FALSE	FALSE	FALSE	FALSE	I6330	G8110	K5190	I7420	F3310				3	NO	NO	NO	NO	NO	NO	NO	NO	NO	YES	NO	NO	YES	FALSE	5	5	5	5	TRUE	1	85
213	MALE	1964-04-28	55	2	2018-12-11	2019-11-11	11	5	2	1	TRUE	FALSE	FALSE	FALSE	FALSE	FALSE	FALSE	FALSE	FALSE	I6330	G8110	E7850	K2190	T9830				3	NO	NO	YES	NO	NO	NO	NO	NO	NO	YES	NO	NO	NO	FALSE	5	5	5	5	TRUE	1	110
214	MALE	1955-10-07	64	2	2019-08-03	2019-11-11	3.26667	3	0	1	TRUE	FALSE	FALSE	FALSE	FALSE	FALSE	FALSE	FALSE	FALSE	I6330	G8110	I6330	M9690	M2450				3	NO	NO	NO	NO	NO	NO	NO	NO	NO	YES	NO	NO	NO	TRUE	1	5	5	5	TRUE	3	75
215	MALE	1947-08-14	72	3	2019-09-11	2019-11-13	2.06667	2	1	6	FALSE	FALSE	FALSE	FALSE	FALSE	FALSE	FALSE	TRUE	FALSE	I6520	I6300	G8110	R4700	I10H0	I4550			3	NO	YES	NO	NO	NO	NO	NO	NO	YES	YES	NO	NO	NO	FALSE	5	5	5	5	TRUE	1	107
216	MALE	1997-07-23	22	0	2019-10-14	2019-11-13	0.966667	4	2	4	FALSE	FALSE	FALSE	FALSE	FALSE	TRUE	FALSE	FALSE	FALSE	I6930	G8100	F0780						3	NO	NO	NO	NO	NO	NO	NO	NO	NO	YES	NO	NO	YES	TRUE	0	5	5	5	TRUE	1	110
217	MALE	1974-12-28	44	1	2019-07-08	2019-11-18	4.33333	4	0	1	TRUE	FALSE	FALSE	FALSE	FALSE	FALSE	FALSE	FALSE	FALSE	I6110	G8240	I10H0	E8760	G4090				2	NO	YES	NO	NO	NO	NO	NO	NO	NO	NO	YES	NO	NO	TRUE	0	5	5	5	TRUE	3	97
218	FEMALE	1968-08-02	51	2	2019-04-25	2019-11-21	6.86667	4	2	1	TRUE	FALSE	FALSE	FALSE	FALSE	FALSE	FALSE	FALSE	FALSE	I6330	G8110	I10H0	E0390	R11H0				3	NO	YES	NO	NO	NO	NO	NO	NO	NO	YES	NO	NO	NO	FALSE	5	5	5	5	TRUE	1	70
219	FEMALE	1967-04-24	52	2	2018-11-22	2019-11-21	11.9667	4	2	7	FALSE	FALSE	FALSE	FALSE	FALSE	FALSE	FALSE	FALSE	TRUE	I6710	G8240	R2700	I10H0					1	NO	YES	NO	NO	NO	NO	NO	NO	NO	NO	YES	YES	NO	FALSE	5	5	5	5	TRUE	1	100
220	MALE	1972-01-20	47	1	2019-08-02	2019-12-09	4.23333	4	2	1	TRUE	FALSE	FALSE	FALSE	FALSE	FALSE	FALSE	FALSE	FALSE	I6520	G8110	R2620	M9690	D6890	R4700			3	NO	NO	NO	NO	NO	NO	NO	NO	YES	YES	NO	NO	NO	FALSE	5	5	5	5	TRUE	1	34
221	FEMALE	1957-10-09	62	2	2019-01-21	2019-12-09	10.6	5	0	1	TRUE	FALSE	FALSE	FALSE	FALSE	FALSE	FALSE	FALSE	FALSE	I6010	G8110	I10H0						1	NO	YES	NO	NO	NO	NO	NO	NO	NO	YES	NO	NO	NO	FALSE	5	5	5	5	TRUE	1	44
222	MALE	1979-11-05	40	1	2019-01-28	2019-12-09	10.3667	5	0	1	TRUE	FALSE	FALSE	FALSE	FALSE	FALSE	FALSE	FALSE	FALSE	I6520	I6330	G8110	R4700					3	NO	NO	NO	NO	NO	NO	NO	NO	YES	YES	NO	NO	NO	TRUE	1	5	5	5	TRUE	1	99
223	FEMALE	1976-09-18	43	1	2018-12-17	2019-12-12	11.8333	5	2	1	TRUE	FALSE	FALSE	FALSE	FALSE	FALSE	FALSE	FALSE	FALSE	I6010	G8110	M2450	Z9820	G4090	R4700			1	NO	NO	NO	NO	NO	NO	NO	NO	YES	YES	NO	NO	NO	TRUE	0	5	5	5	TRUE	1	31
224	MALE	1960-12-30	58	2	2019-11-18	2019-12-12	0.8	4	0	1	TRUE	FALSE	FALSE	FALSE	FALSE	FALSE	FALSE	FALSE	FALSE	I6330	G8190	I10H0	E7820	I6940				3	NO	YES	YES	NO	NO	NO	NO	NO	NO	YES	NO	NO	NO	FALSE	5	5	5	5	TRUE	1	77
225	MALE	1965-10-30	54	2	2019-11-08	2019-12-12	1.13333	3	2	0	FALSE	FALSE	FALSE	TRUE	FALSE	FALSE	FALSE	FALSE	FALSE	I6930	R2600	G8110	I6380	R13H0	I10H0	E1140	E7800	3	YES	YES	YES	NO	NO	NO	YES	NO	NO	YES	NO	YES	NO	TRUE	0	5	0	5	TRUE	6	95
226	FEMALE	1947-04-11	72	3	2016-11-26	2020-01-13	37.5667	5	2	6	FALSE	FALSE	FALSE	FALSE	FALSE	FALSE	FALSE	TRUE	FALSE	I6930	G8110	M2450	R2620	M1650				3	NO	NO	NO	NO	NO	NO	NO	NO	NO	YES	NO	NO	NO	FALSE	5	5	5	5	FALSE	0	110
227	FEMALE	1956-08-02	63	2	2019-09-27	2020-01-13	3.53333	5	0	1	TRUE	FALSE	FALSE	FALSE	FALSE	FALSE	FALSE	FALSE	FALSE	I6330	G8110	E7800	I10H0	R4710				3	NO	YES	YES	NO	NO	NO	NO	YES	NO	YES	NO	NO	NO	TRUE	0	5	5	5	FALSE	0	68
228	FEMALE	1956-06-13	63	2	2018-02-07	2020-01-13	23.2	5	2	6	FALSE	FALSE	FALSE	FALSE	FALSE	FALSE	FALSE	TRUE	FALSE	I6930	R2700	I10H0	G8110	R2510	I6520	I10H0	E7820	3	NO	YES	YES	NO	NO	NO	NO	NO	NO	YES	NO	YES	NO	FALSE	5	5	5	5	TRUE	2	106
229	FEMALE	1974-11-01	45	1	2019-10-03	2020-01-13	3.33333	5	0	2	FALSE	TRUE	FALSE	FALSE	FALSE	FALSE	FALSE	FALSE	FALSE	I6190	G8110	I10H0						2	NO	YES	NO	NO	NO	NO	NO	NO	NO	YES	NO	NO	NO	FALSE	5	5	5	5	TRUE	1	70
230	MALE	1971-06-05	48	1	2019-12-04	2020-01-14	1.33333	5	1	2	FALSE	TRUE	FALSE	FALSE	FALSE	FALSE	FALSE	FALSE	FALSE	I6380	G8190	I10H0	I7080	E7800	R4710	I4290		3	NO	YES	YES	NO	NO	NO	NO	YES	NO	YES	NO	NO	NO	FALSE	5	5	5	5	TRUE	1	97
231	MALE	1972-02-24	47	1	2019-10-21	2020-01-14	2.76667	5	2	1	TRUE	FALSE	FALSE	FALSE	FALSE	FALSE	FALSE	FALSE	FALSE	I6330	G8100	I48H0	I10H0	R4700				3	NO	YES	NO	YES	NO	NO	NO	NO	YES	YES	NO	NO	NO	TRUE	0	5	5	5	TRUE	1	100
232	FEMALE	1977-05-24	42	1	2019-11-26	2020-01-15	1.63333	5	2	1	TRUE	FALSE	FALSE	FALSE	FALSE	FALSE	FALSE	FALSE	FALSE	I6380	G8110	K5190	I81H0	I6520				3	NO	NO	NO	NO	NO	NO	NO	NO	NO	YES	NO	NO	NO	FALSE	5	5	5	5	TRUE	1	85
233	MALE	1973-10-26	46	1	2019-03-29	2020-01-21	9.73333	5	2	1	TRUE	FALSE	FALSE	FALSE	FALSE	FALSE	FALSE	FALSE	FALSE	I6180	G8110	M2450	I10H0	R4700	R4710	R13H0		2	NO	YES	NO	NO	NO	NO	YES	YES	YES	YES	NO	NO	NO	FALSE	5	5	5	5	TRUE	1	35
234	FEMALE	1962-12-04	57	2	2019-12-06	2020-01-24	1.6	4	2	7	FALSE	FALSE	FALSE	FALSE	FALSE	FALSE	FALSE	FALSE	TRUE	I6050	G8100	I10H0	F4100	F3210				1	NO	YES	NO	NO	NO	NO	NO	NO	NO	YES	NO	NO	YES	FALSE	5	5	5	5	FALSE	0	86
235	FEMALE	1986-07-11	33	1	2019-12-05	2020-01-21	1.53333	5	2	1	TRUE	FALSE	FALSE	FALSE	FALSE	FALSE	FALSE	FALSE	FALSE	I6310	G8100	I10H0	R12H0	R2700	E0390			3	NO	YES	NO	NO	NO	NO	NO	NO	NO	YES	NO	YES	NO	FALSE	5	5	5	5	TRUE	1
236	MALE	1944-01-06	76	3	2019-11-17	2020-01-27	2.33333	1	2	6	FALSE	FALSE	FALSE	FALSE	FALSE	FALSE	FALSE	TRUE	FALSE	I6330	G8110	I10H0	N4000	R32H0				3	NO	YES	NO	NO	NO	NO	NO	NO	NO	YES	NO	NO	NO	FALSE	5	5	5	5	TRUE	1	69
237	FEMALE	1952-01-03	68	3	2019-11-08	2020-02-03	2.83333	4	2	6	FALSE	FALSE	FALSE	FALSE	FALSE	FALSE	FALSE	TRUE	FALSE	I6340	R2620	F3210	I7090	F0600	E7850			3	NO	NO	YES	NO	NO	NO	NO	NO	NO	NO	NO	NO	YES	TRUE	0	5	5	5	TRUE	1	85
238	FEMALE	1966-09-13	53	2	2020-01-11	2020-02-03	0.733333	2	2	0	FALSE	FALSE	FALSE	TRUE	FALSE	FALSE	FALSE	FALSE	FALSE	I6390	G8190	R2620						3	NO	NO	NO	NO	NO	NO	NO	NO	NO	YES	NO	NO	NO	TRUE	0	5	5	5	TRUE	1	91
239	MALE	1974-04-23	45	1	2019-10-31	2020-02-03	3.1	4	2	2	FALSE	TRUE	FALSE	FALSE	FALSE	FALSE	FALSE	FALSE	FALSE	I6380	G8110	F4120	I10H0	I7090	E7850			3	NO	YES	YES	NO	NO	NO	NO	NO	NO	YES	NO	NO	YES	FALSE	5	5	5	5	FALSE	0	59
240	MALE	1953-03-27	66	3	2019-04-14	2020-02-03	9.63333	3	2	7	FALSE	FALSE	FALSE	FALSE	FALSE	FALSE	FALSE	FALSE	TRUE	I6330	G8110	S7210	I10H0	E7850				3	NO	YES	YES	NO	NO	NO	NO	NO	NO	YES	NO	NO	NO	FALSE	5	5	5	5	FALSE	0	44
241	FEMALE	1976-04-01	43	1	2019-12-28	2020-02-10	1.4	3	2	1	TRUE	FALSE	FALSE	FALSE	FALSE	FALSE	FALSE	FALSE	FALSE	I6340	R4700	E1040	G4080	F0630				3	YES	NO	NO	NO	NO	NO	NO	NO	YES	NO	NO	NO	YES	FALSE	5	5	5	5	TRUE	1	114
242	FEMALE	1944-01-05	76	3	2020-01-06	2020-02-10	1.13333	5	0	6	FALSE	FALSE	FALSE	FALSE	FALSE	FALSE	FALSE	TRUE	FALSE	I6390	G8190	E7850	E1190	I48H0	R2700			3	YES	NO	YES	YES	NO	NO	NO	NO	NO	YES	NO	YES	NO	FALSE	5	5	5	5	FALSE	0	83
243	FEMALE	1956-04-02	63	2	2019-10-29	2020-02-10	3.36667	4	2	6	FALSE	FALSE	FALSE	FALSE	FALSE	FALSE	FALSE	TRUE	FALSE	I6060	G8100	I10H0	I7090	E8780	R2620			1	NO	YES	NO	NO	NO	NO	NO	NO	NO	YES	NO	NO	NO	FALSE	5	5	5	5	FALSE	0	108
244	FEMALE	1978-03-09	41	1	2019-12-06	2020-02-19	2.43333	5	0	2	FALSE	TRUE	FALSE	FALSE	FALSE	FALSE	FALSE	FALSE	FALSE	I6120	G8110	R2620	R4700	G4090	I10H0			2	NO	YES	NO	NO	NO	NO	NO	NO	YES	YES	NO	NO	NO	FALSE	5	5	5	5	FALSE	0	38
245	MALE	1967-09-23	52	2	2019-11-15	2020-02-24	3.3	3	2	2	FALSE	TRUE	FALSE	FALSE	FALSE	FALSE	FALSE	FALSE	FALSE	I6130	G8110	I10H0	R12H0	R32H0				2	NO	YES	NO	NO	NO	NO	NO	NO	NO	YES	NO	NO	NO	FALSE	5	5	5	5	TRUE	2
246	MALE	1953-07-04	66	3	2020-01-25	2020-02-25	1	4	0	6	FALSE	FALSE	FALSE	FALSE	FALSE	FALSE	FALSE	TRUE	FALSE	I6330	G8110	R4710	R2700	I10H0	E1180	E7850		3	YES	YES	YES	NO	NO	NO	NO	YES	NO	YES	NO	YES	NO	FALSE	5	5	5	5	TRUE	1	104
247	FEMALE	1937-07-21	82	4	2020-01-03	2020-02-25	1.73333	3	2	6	FALSE	FALSE	FALSE	FALSE	FALSE	FALSE	FALSE	TRUE	FALSE	I6190	F0180	R2700	I10H0	S4220				2	NO	YES	NO	NO	NO	NO	NO	NO	NO	NO	NO	YES	NO	FALSE	5	5	5	5	TRUE	2	28
248	FEMALE	1955-07-13	64	2	2020-01-04	2020-02-25	1.7	3	2	6	FALSE	FALSE	FALSE	FALSE	FALSE	FALSE	FALSE	TRUE	FALSE	I6190	G8190	I10H0	E0390	M7510				2	NO	YES	NO	NO	NO	NO	NO	NO	NO	YES	NO	NO	NO	FALSE	5	5	5	5	FALSE	0	33
249	FEMALE	1975-04-05	44	1	2019-11-03	2020-02-25	3.73333	5	0	2	FALSE	TRUE	FALSE	FALSE	FALSE	FALSE	FALSE	FALSE	FALSE	I6330	G8190	I7760	I10H0	E1480	E7850			3	YES	YES	YES	NO	NO	NO	NO	NO	NO	YES	NO	NO	NO	FALSE	5	5	5	5	TRUE	2	83
250	MALE	1972-10-14	47	1	2020-01-03	2020-02-26	1.76667	2	2	1	TRUE	FALSE	FALSE	FALSE	FALSE	FALSE	FALSE	FALSE	FALSE	I6390	G8190	I10H0	E1170	E7850				3	YES	YES	YES	NO	NO	NO	NO	NO	NO	YES	NO	NO	NO	TRUE	0	5	5	5	TRUE	1	82
251	MALE	1970-01-23	50	2	2017-03-04	2020-03-03	35.9667	4	2	1	TRUE	FALSE	FALSE	FALSE	FALSE	FALSE	FALSE	FALSE	FALSE	I6930	G8110	E1180	I10H0	E7850	E6690			3	YES	YES	YES	NO	NO	NO	NO	NO	NO	YES	NO	NO	NO	FALSE	5	5	5	5	TRUE	3	114
252	MALE	1947-08-05	72	3	2010-07-18	2020-03-03	115.5	5	2	6	FALSE	FALSE	FALSE	FALSE	FALSE	FALSE	FALSE	TRUE	FALSE	I6930	G8110	M4850	I10H0	K8020				3	NO	YES	NO	NO	NO	NO	NO	NO	NO	YES	NO	NO	NO	TRUE	0	5	5	5	TRUE	4	101
253	MALE	1968-08-17	51	2	2020-01-13	2020-03-03	1.66667	4	2	1	TRUE	FALSE	FALSE	FALSE	FALSE	FALSE	FALSE	FALSE	FALSE	I6380	G8110	I10H0	I7090	G9190				3	NO	YES	NO	NO	NO	NO	NO	NO	NO	YES	NO	NO	NO	FALSE	5	5	5	5	TRUE	1	60
254	FEMALE	1972-03-09	48	1	2020-03-09	2020-07-14	4.16667	4	0	2	FALSE	TRUE	FALSE	FALSE	FALSE	FALSE	FALSE	FALSE	FALSE	I6330	G8110	D3200	R12H0	E7850				3	NO	NO	YES	NO	NO	NO	NO	NO	NO	YES	NO	NO	NO	FALSE	5	5	5	5	TRUE	1	44
255	MALE	1969-06-10	51	2	2020-02-09	2020-07-15	5.2	5	2	2	FALSE	TRUE	FALSE	FALSE	FALSE	FALSE	FALSE	FALSE	FALSE	I6330	G8110	R4810	Z9660	Z9670				3	NO	NO	NO	NO	NO	NO	NO	NO	NO	YES	NO	NO	NO	FALSE	5	5	5	5	TRUE	1	77
256	MALE	1965-02-01	55	2	2020-05-11	2020-07-16	2.16667	3	2	7	FALSE	FALSE	FALSE	FALSE	FALSE	FALSE	FALSE	FALSE	TRUE	I6330	G8190	I10H0	N1890	R4710	R2700			3	NO	YES	NO	NO	NO	NO	NO	YES	NO	YES	NO	YES	NO	FALSE	5	5	5	5	TRUE	1	107
257	FEMALE	1939-09-04	80	4	2020-05-16	2020-07-20	2.13333	4	2	6	FALSE	FALSE	FALSE	FALSE	FALSE	FALSE	FALSE	TRUE	FALSE	I6330	G8100	E7850	F0630	F0100	I10H0	R4710		3	NO	YES	YES	NO	NO	NO	NO	YES	NO	YES	NO	NO	YES	FALSE	5	5	5	5	FALSE	0	33
258	MALE	1974-09-25	45	1	2020-01-26	2020-07-21	5.83333	3	2	1	TRUE	FALSE	FALSE	FALSE	FALSE	FALSE	FALSE	FALSE	FALSE	I6350	G8110	E0390	D6490	F0630				3	NO	NO	NO	NO	NO	NO	NO	NO	NO	YES	NO	NO	YES	TRUE	0	5	5	5	TRUE	1	49
259	MALE	1937-02-01	83	4	2010-07-08	2020-07-21	120.433	2	1	6	FALSE	FALSE	FALSE	FALSE	FALSE	FALSE	FALSE	TRUE	FALSE	I6930	G8100	I10H0	I8903	I2590				3	NO	YES	NO	NO	YES	NO	NO	NO	NO	YES	NO	NO	NO	FALSE	5	5	5	5	TRUE	6	72
260	FEMALE	1950-05-02	70	3	2020-06-07	2020-07-23	1.53333	5	2	6	FALSE	FALSE	FALSE	FALSE	FALSE	FALSE	FALSE	TRUE	FALSE	I6330	A4190	G8190	I10H0	I2590				3	NO	YES	NO	NO	YES	NO	NO	NO	NO	YES	NO	NO	NO	FALSE	5	5	5	5	TRUE	1
261	FEMALE	1946-06-20	74	3	2020-04-05	2020-07-23	3.6	4	2	6	FALSE	FALSE	FALSE	FALSE	FALSE	FALSE	FALSE	TRUE	FALSE	I6330	G8100	I48H0						3	NO	NO	NO	YES	NO	NO	NO	NO	NO	YES	NO	NO	NO	FALSE	5	5	5	5	FALSE	0	50
262	MALE	1974-07-30	46	1	2020-06-10	2020-07-23	1.43333	4	0	2	FALSE	TRUE	FALSE	FALSE	FALSE	FALSE	FALSE	FALSE	FALSE	I6330	G8100	I10H0						3	NO	YES	NO	NO	NO	NO	NO	NO	NO	YES	NO	NO	NO	TRUE	0	5	5	5	TRUE	1	113
263	MALE	1948-08-03	72	3	2015-09-23	2020-07-23	58	4	1	6	FALSE	FALSE	FALSE	FALSE	FALSE	FALSE	FALSE	TRUE	FALSE	I6930	G8110	I10H0	E7850	I8030	I5090			3	NO	YES	YES	NO	NO	YES	NO	NO	NO	YES	NO	NO	NO	FALSE	5	5	5	5	TRUE	3	84
264	FEMALE	1955-03-14	65	3	2020-02-05	2020-07-28	5.76667	3	2	6	FALSE	FALSE	FALSE	FALSE	FALSE	FALSE	FALSE	TRUE	FALSE	I6380	G8100	I10H0	I2590	R12H0				3	NO	YES	NO	NO	YES	NO	NO	NO	NO	YES	NO	NO	NO	FALSE	5	5	5	5	FALSE	0	47
265	FEMALE	1951-06-15	69	3	2020-07-15	2020-07-28	0.433333	4	2	6	FALSE	FALSE	FALSE	FALSE	FALSE	FALSE	FALSE	TRUE	FALSE	I6340	G8110	I10H0	K2100					3	NO	YES	NO	NO	NO	NO	NO	NO	NO	YES	NO	NO	NO	FALSE	5	5	5	5	TRUE	1	108
266	FEMALE	1982-03-25	38	1	2020-06-30	2020-07-29	0.966667	5	1	2	FALSE	TRUE	FALSE	FALSE	FALSE	FALSE	FALSE	FALSE	FALSE	I6340	G8110	R4700						3	NO	NO	NO	NO	NO	NO	NO	NO	YES	YES	NO	NO	NO	FALSE	5	5	5	5	TRUE	1	109
267	FEMALE	1966-03-13	54	2	2020-07-15	2020-08-13	0.933333	3	2	1	TRUE	FALSE	FALSE	FALSE	FALSE	FALSE	FALSE	FALSE	FALSE	I6330	G8190	I10H0	R4710	E7850				3	NO	YES	YES	NO	NO	NO	NO	YES	NO	YES	NO	NO	NO	TRUE	0	5	5	5	FALSE	0	106
268	FEMALE	1952-01-24	68	3	2020-07-30	2020-08-27	0.9	5	2	6	FALSE	FALSE	FALSE	FALSE	FALSE	FALSE	FALSE	TRUE	FALSE	I6120	G8190	I48H0	D6890	F0680				2	NO	NO	NO	YES	NO	NO	NO	NO	NO	YES	NO	NO	YES	FALSE	5	5	5	5	FALSE	0	99
269	FEMALE	1946-01-22	74	3	2020-06-03	2020-08-27	2.8	4	2	6	FALSE	FALSE	FALSE	FALSE	FALSE	FALSE	FALSE	TRUE	FALSE	I6330	G8190	I10H0	E7800	E8760				3	NO	YES	YES	NO	NO	NO	NO	NO	NO	YES	NO	NO	NO	FALSE	5	5	5	5	TRUE	1	83
270	MALE	1972-11-24	47	1	2020-07-27	2020-09-02	1.16667	3	2	1	TRUE	FALSE	FALSE	FALSE	FALSE	FALSE	FALSE	FALSE	FALSE	I6910	G8110	I10H0	I4990	I6520				2	NO	YES	NO	NO	NO	NO	NO	NO	NO	YES	NO	NO	NO	FALSE	5	5	5	5	TRUE	6	92
271	FEMALE	1995-09-11	25	1	2020-07-04	2020-09-14	2.33333	4	1	1	TRUE	FALSE	FALSE	FALSE	FALSE	FALSE	FALSE	FALSE	FALSE	I6060	G8100	Q2830	R4700					1	NO	NO	NO	NO	NO	NO	NO	NO	YES	YES	NO	NO	NO	TRUE	0	5	5	5	TRUE	1	100
272	FEMALE	1948-07-01	72	3	2020-08-17	2020-09-23	1.2	4	0	6	FALSE	FALSE	FALSE	FALSE	FALSE	FALSE	FALSE	TRUE	FALSE	I6330	R2700	G8190	I48H0	Z5010				3	NO	NO	NO	YES	NO	NO	NO	NO	NO	YES	NO	YES	NO	FALSE	5	5	5	5	TRUE	1	100
273	MALE	1984-10-09	35	1	2020-07-13	2020-09-29	2.53333	2	0	1	TRUE	FALSE	FALSE	FALSE	FALSE	FALSE	FALSE	FALSE	FALSE	I6340	G8110	I4200	I48H0	F0630				3	NO	NO	NO	YES	NO	NO	NO	NO	NO	YES	NO	NO	YES	TRUE	0	5	5	5	TRUE	1	51
274	FEMALE	1941-02-02	79	3	2020-07-17	2020-10-01	2.46667	4	0	6	FALSE	FALSE	FALSE	FALSE	FALSE	FALSE	FALSE	TRUE	FALSE	I6330	G8110	E1180	I10H0	I2500	E0390			3	YES	YES	NO	NO	YES	NO	NO	NO	NO	YES	NO	NO	NO	FALSE	5	5	5	5	FALSE	0	33
275	MALE	1967-11-20	52	2	2020-09-08	2020-10-01	0.766667	3	2	2	FALSE	TRUE	FALSE	FALSE	FALSE	FALSE	FALSE	FALSE	FALSE	I6330	G8110	I10H0	H3600	E1130				3	YES	YES	NO	NO	NO	NO	NO	NO	NO	YES	NO	NO	NO	TRUE	0	5	5	5	TRUE	1	106
276	MALE	1951-07-19	69	3	2020-09-09	2020-10-05	0.866667	5	1	6	FALSE	FALSE	FALSE	FALSE	FALSE	FALSE	FALSE	TRUE	FALSE	I6340	G8190	I6520	I10H0	N2100				3	NO	YES	NO	NO	NO	NO	NO	NO	NO	YES	NO	NO	NO	FALSE	5	5	5	5	TRUE	1	50
277	FEMALE	1957-11-24	62	2	2020-08-26	2020-11-02	2.2	4	0	6	FALSE	FALSE	FALSE	FALSE	FALSE	FALSE	FALSE	TRUE	FALSE	I6100	G8190	I10H0	E0390	U0710				2	NO	YES	NO	NO	NO	NO	NO	NO	NO	YES	NO	NO	NO	FALSE	5	5	5	5	FALSE	0	105
278	FEMALE	1997-01-27	23	0	2019-09-24	2020-10-24	13	4	2	4	FALSE	FALSE	FALSE	FALSE	FALSE	TRUE	FALSE	FALSE	FALSE	I6340	G8190	Z9520	Z9210	Z9500				3	NO	NO	NO	NO	NO	NO	NO	NO	NO	YES	NO	NO	NO	FALSE	5	5	5	5	TRUE	1	81
279	FEMALE	1958-02-06	62	2	2019-09-09	2020-10-24	13.5	4	1	6	FALSE	FALSE	FALSE	FALSE	FALSE	FALSE	FALSE	TRUE	FALSE	I6330	G8100	D6960	D6490	M6590	I10H0			3	NO	YES	NO	NO	NO	NO	NO	NO	NO	YES	NO	NO	NO	TRUE	0	5	5	5	TRUE	4	118
280	FEMALE	1986-11-04	30	1	2017-08-06	2017-09-05 10:38:18	0.966667	5	2	1	TRUE	FALSE	FALSE	FALSE	FALSE	FALSE	FALSE	FALSE	FALSE	I6380	G8100	I6520	I6600	S1210	V4990			3	NO	NO	NO	NO	NO	NO	NO	NO	NO	YES	NO	NO	NO	FALSE	5	5	5	5	TRUE	1	106
281	MALE	1948-02-15	69	3	2017-01-24	2017-05-02 09:53:54	3.26667	5	0	2	FALSE	TRUE	FALSE	FALSE	FALSE	FALSE	FALSE	FALSE	FALSE	I6330	G8100	R4700	I10H0	E1190				3	YES	YES	NO	NO	NO	NO	NO	NO	YES	YES	NO	NO	NO	FALSE	5	5	5	5	TRUE	1	102
282	MALE	1949-03-15	68	3	2016-08-01	2017-11-07 11:46:28	15.2	3	0	1	TRUE	FALSE	FALSE	FALSE	FALSE	FALSE	FALSE	FALSE	FALSE	I6930	G8110	R2600	M9930	Z9880	I10H0			3	NO	YES	NO	NO	NO	NO	NO	NO	NO	YES	NO	YES	NO	FALSE	5	5	5	5	TRUE	1	116
283	FEMALE	1949-07-15	67	3	2017-05-25	2017-06-26 11:15:31	1.03333	5	1	1	TRUE	FALSE	FALSE	FALSE	FALSE	FALSE	FALSE	FALSE	FALSE	I6190	G8110	I10H0	I8020	F0630	R4700			2	NO	YES	NO	NO	NO	NO	NO	NO	YES	YES	NO	NO	YES	FALSE	5	5	5	5	FALSE	0	41
284	FEMALE	1968-01-18	49	1	2017-05-02	2017-06-28 11:06:43	1.86667	4	0	1	TRUE	FALSE	FALSE	FALSE	FALSE	FALSE	FALSE	FALSE	FALSE	I6100	G8110	H8190	I10H0					2	NO	YES	NO	NO	NO	NO	NO	NO	NO	YES	NO	NO	NO	FALSE	5	5	5	5	FALSE	0	111
285	MALE	1952-02-11	65	3	2017-04-15	2017-06-15 10:42:32	2	5	0	1	TRUE	FALSE	FALSE	FALSE	FALSE	FALSE	FALSE	FALSE	FALSE	I6380	G8100	I10H0	E7820	J4490				3	NO	YES	YES	NO	NO	NO	NO	NO	NO	YES	NO	NO	NO	TRUE	0	5	5	5	TRUE	1	102
286	MALE	1963-11-25	53	2	2017-04-02	2017-06-20 10:45:17	2.6	4	0	0	FALSE	FALSE	TRUE	FALSE	FALSE	FALSE	FALSE	FALSE	FALSE	I6380	G8100	I10H0	E7850	R4710				3	NO	YES	YES	NO	NO	NO	NO	YES	NO	YES	NO	NO	NO	TRUE	0	5	5	5	FALSE	0	115
287	MALE	1970-06-23	46	1	2017-02-07	2017-04-10 10:03:49	2.1	3	0	1	TRUE	FALSE	FALSE	FALSE	FALSE	FALSE	FALSE	FALSE	FALSE	I6110	G8110	I10H0	I2590	F0790				2	NO	YES	NO	NO	YES	NO	NO	NO	NO	YES	NO	NO	YES	FALSE	5	5	5	5	FALSE	0	50
288	MALE	1991-09-10	25	1	2017-05-20	2017-06-27 11:39:58	1.23333	4	2	1	TRUE	FALSE	FALSE	FALSE	FALSE	FALSE	FALSE	FALSE	FALSE	I6130	R5090	G8100	R2700	H5390	G5180			2	NO	NO	NO	NO	NO	NO	NO	NO	NO	YES	NO	YES	NO	FALSE	5	5	5	5	FALSE	0	110
289	MALE	1930-01-29	87	4	2016-10-09	2017-01-12	3.1	0	2	6	FALSE	FALSE	FALSE	FALSE	FALSE	FALSE	FALSE	TRUE	FALSE	I6330	G8110	I2590	I10H0	L3090				3	NO	YES	NO	NO	YES	NO	NO	NO	NO	YES	NO	NO	NO	FALSE	5	5	5	5	TRUE	3	52
290	MALE	1948-07-30	68	3	2007-02-01	2017-03-07	121.2	5	0	1	TRUE	FALSE	FALSE	FALSE	FALSE	FALSE	FALSE	FALSE	FALSE	I6190	G8110	G4090	I10H0	K2190	E7850			2	NO	YES	YES	NO	NO	NO	NO	NO	NO	YES	NO	NO	NO	FALSE	5	5	5	5	TRUE	1	101
291	FEMALE	1935-04-09	82	4	2017-06-06	2017-08-15 11:46:04	2.3	3	0	6	FALSE	FALSE	FALSE	FALSE	FALSE	FALSE	FALSE	TRUE	FALSE	I6330	G8100	I10H0	F9200	M1990				3	NO	YES	NO	NO	NO	NO	NO	NO	NO	YES	NO	NO	YES	FALSE	5	5	5	5	TRUE	3	67
292	MALE	1944-10-16	72	3	2017-07-15	2017-09-26 09:39:26	2.36667	3	2	6	FALSE	FALSE	FALSE	FALSE	FALSE	FALSE	FALSE	TRUE	FALSE	I6190	G8110	R4710	I10H0	K5900				2	NO	YES	NO	NO	NO	NO	NO	YES	NO	YES	NO	NO	NO	FALSE	5	5	5	5	TRUE	4	42
293	FEMALE	1956-08-29	60	2	1995-01-01	2017-06-08 10:44:04	269.233	5	0	1	TRUE	FALSE	FALSE	FALSE	FALSE	FALSE	FALSE	FALSE	FALSE	I6710	I64H0	G8110	R2700	R2620	Z8510	Z9590		1	NO	NO	NO	NO	NO	NO	NO	NO	NO	YES	NO	YES	NO	TRUE	0	5	5	5	TRUE	1	95
294	MALE	1981-03-20	36	1	2011-11-15	2017-03-20 10:30:13	64.1667	2	2	1	TRUE	FALSE	FALSE	FALSE	FALSE	FALSE	FALSE	FALSE	FALSE	I6330	G8110	G4090	I10H0	Z9510	Z9520			3	NO	YES	NO	NO	NO	NO	NO	NO	NO	YES	NO	NO	NO	TRUE	0	5	5	5	FALSE	0	117
295	FEMALE	1943-03-10	74	3	2017-06-09	2017-08-15 11:40:56	2.2	1	0	6	FALSE	FALSE	FALSE	FALSE	FALSE	FALSE	FALSE	TRUE	FALSE	I6390	G8100	I10H0	I48H0	I2590				3	NO	YES	NO	YES	YES	NO	NO	NO	NO	YES	NO	NO	NO	TRUE	0	5	5	5	TRUE	1
296	MALE	1947-05-22	70	3	2017-07-31	2017-09-14 10:22:53	1.46667	3	2	1	TRUE	FALSE	FALSE	FALSE	FALSE	FALSE	FALSE	FALSE	FALSE	I6930	G8100	R4700	R2680	F0630	I6520	I10H0	E1190	3	YES	YES	NO	NO	NO	NO	NO	NO	YES	YES	NO	NO	YES	FALSE	5	5	5	5	TRUE	1	33
297	FEMALE	1958-06-21	59	2	2008-12-01	2017-09-05 10:58:26	105.133	4	0	2	FALSE	TRUE	FALSE	FALSE	FALSE	FALSE	FALSE	FALSE	FALSE	I6910	G8110	G4090	I10H0	M8190	R2700	I48H0		2	NO	YES	NO	YES	NO	NO	NO	NO	NO	YES	NO	YES	NO	FALSE	5	5	5	5	TRUE	1	123
298	FEMALE	1934-05-26	82	4	2016-12-06	2017-02-20	2.46667	3	0	6	FALSE	FALSE	FALSE	FALSE	FALSE	FALSE	FALSE	TRUE	FALSE	I6920	R2600	N3000	I8680	I10H0				2	NO	YES	NO	NO	NO	NO	NO	NO	NO	NO	NO	YES	NO	FALSE	5	5	5	5	TRUE	1	126
299	FEMALE	1966-12-30	50	2	2017-01-14	2017-03-13 10:28:47	1.96667	2	2	1	TRUE	FALSE	FALSE	FALSE	FALSE	FALSE	FALSE	FALSE	FALSE	I6010	G8110							1	NO	NO	NO	NO	NO	NO	NO	NO	NO	YES	NO	NO	NO	FALSE	5	5	5	5	FALSE	0	39
300	FEMALE	1932-06-06	84	4	2016-11-30	2017-03-09	3.3	4	1	6	FALSE	FALSE	FALSE	FALSE	FALSE	FALSE	FALSE	TRUE	FALSE	I6380	G8100	I10H0	R32H0	M1690				3	NO	YES	NO	NO	NO	NO	NO	NO	NO	YES	NO	NO	NO	FALSE	5	5	5	5	TRUE	1	47
301	MALE	1969-03-01	47	1	2016-10-07	2017-01-11	3.13333	5	1	2	FALSE	TRUE	FALSE	FALSE	FALSE	FALSE	FALSE	FALSE	FALSE	I6510	G8240	I10H0	Q2110	E7850				3	NO	YES	YES	NO	NO	NO	NO	NO	NO	NO	YES	NO	NO	FALSE	5	5	5	5	TRUE	1	10
302	MALE	1973-01-04	43	1	2016-07-29	2016-12-06 11:02:55	4.23333	4	2	7	FALSE	FALSE	FALSE	FALSE	FALSE	FALSE	FALSE	FALSE	TRUE	I6320	G8110	I10H0	N3090	F0630	E7850			3	NO	YES	YES	NO	NO	NO	NO	NO	NO	YES	NO	NO	YES	FALSE	5	5	5	5	TRUE	1	37
303	MALE	1971-10-25	45	1	2016-11-27	2017-03-22 10:58:14	3.83333	4	1	1	TRUE	FALSE	FALSE	FALSE	FALSE	FALSE	FALSE	FALSE	FALSE	I6100	G8110	I10H0	F0630	E7850				2	NO	YES	YES	NO	NO	NO	NO	NO	NO	YES	NO	NO	YES	FALSE	5	5	5	5	TRUE	4	26
304	MALE	1967-04-28	49	1	2016-08-21	2016-12-12 10:09:16	3.7	3	1	1	TRUE	FALSE	FALSE	FALSE	FALSE	FALSE	FALSE	FALSE	FALSE	I6120	G8110	F3210	I10H0					2	NO	YES	NO	NO	NO	NO	NO	NO	NO	YES	NO	NO	YES	FALSE	5	5	5	5	TRUE	1	42
305	FEMALE	1939-03-04	78	3	2017-07-21	2017-08-24 10:02:33	1.1	2	2	6	FALSE	FALSE	FALSE	FALSE	FALSE	FALSE	FALSE	TRUE	FALSE	I6330	G8110	R4700	I10H0	M4790	E0790			3	NO	YES	NO	NO	NO	NO	NO	NO	YES	YES	NO	NO	NO	FALSE	5	5	5	5	FALSE	0	27
306	MALE	1935-05-30	82	4	2017-04-10	2017-05-11 11:03:06	1.03333	5	1	6	FALSE	FALSE	FALSE	FALSE	FALSE	FALSE	FALSE	TRUE	FALSE	I6320	I10H0	I7090	N4000	E7800	I2590	Z9500		3	NO	YES	YES	NO	YES	NO	NO	NO	NO	NO	NO	NO	NO	FALSE	5	5	5	5	TRUE	1	50
307	FEMALE	1960-05-01	56	2	2017-03-06	2017-03-23	0.566667	5	0	1	TRUE	FALSE	FALSE	FALSE	FALSE	FALSE	FALSE	FALSE	FALSE	I6330	G8100	R4700	I6520					3	NO	NO	NO	NO	NO	NO	NO	NO	YES	YES	NO	NO	NO	TRUE	0	5	5	5	FALSE	0	83
308	MALE	1952-03-01	65	3	2017-06-13	2017-09-05 10:49:58	2.73333	5	0	1	TRUE	FALSE	FALSE	FALSE	FALSE	FALSE	FALSE	FALSE	FALSE	I6330	G8100	I4280	I2580	Z9500	I10H0	E1190	I5090	3	YES	YES	NO	NO	YES	YES	NO	NO	NO	YES	NO	NO	NO	FALSE	5	5	5	5	TRUE	1	67
309	MALE	1955-04-29	61	2	2016-12-31	2017-03-20	2.66667	5	0	1	TRUE	FALSE	FALSE	FALSE	FALSE	FALSE	FALSE	FALSE	FALSE	I6330	G8110	E1140	I48H0	E7850				3	YES	NO	YES	YES	NO	NO	NO	NO	NO	YES	NO	NO	NO	FALSE	5	5	5	5	TRUE	1	67
310	MALE	1969-04-06	48	1	2017-08-02	2017-08-24 11:02:04	0.733333	3	2	1	TRUE	FALSE	FALSE	FALSE	FALSE	FALSE	FALSE	FALSE	FALSE	I6330	G8110	E1180	I7020	I10H0	R4710			3	YES	YES	NO	NO	NO	NO	NO	YES	NO	YES	NO	NO	NO	TRUE	0	5	5	5	FALSE	0	108
311	MALE	1957-09-05	59	2	2017-02-17	2017-03-16	0.966667	4	2	1	TRUE	FALSE	FALSE	FALSE	FALSE	FALSE	FALSE	FALSE	FALSE	I6330	G8110	E1190						3	YES	NO	NO	NO	NO	NO	NO	NO	NO	YES	NO	NO	NO	FALSE	5	5	5	5	TRUE	1
312	FEMALE	1953-03-15	64	2	2017-04-13	2017-09-04 11:01:10	4.7	2	2	1	TRUE	FALSE	FALSE	FALSE	TRUE	FALSE	FALSE	FALSE	FALSE	I6140	F0780	I48H0	I2590	J4490	I10H0			2	NO	YES	NO	YES	YES	NO	NO	NO	NO	NO	NO	NO	YES	TRUE	0	5	5	5	TRUE	1	100
313	MALE	1955-08-17	61	2	2016-12-02	2017-03-23	3.7	5	2	2	FALSE	TRUE	FALSE	FALSE	FALSE	FALSE	FALSE	FALSE	FALSE	I6330	G8110	I10H0	M1790	L3090				3	NO	YES	NO	NO	NO	NO	NO	NO	NO	YES	NO	NO	NO	TRUE	0	5	5	5	TRUE	3	92
314	FEMALE	1963-04-27	53	2	2016-12-23	2017-04-11	3.6	5	2	1	TRUE	FALSE	FALSE	FALSE	FALSE	FALSE	FALSE	FALSE	FALSE	I6110	G8110	I10H0	R4700					2	NO	YES	NO	NO	NO	NO	NO	NO	YES	YES	NO	NO	NO	FALSE	5	5	5	5	FALSE	0	31
315	MALE	1962-03-23	55	2	2017-07-17	2017-08-22 10:24:45	1.16667	4	2	2	FALSE	TRUE	FALSE	FALSE	FALSE	FALSE	FALSE	FALSE	FALSE	I6340	G8110	I2590	Z9520	Z9210	R13H0			3	NO	NO	NO	NO	YES	NO	YES	NO	NO	YES	NO	NO	NO	FALSE	5	5	5	5	TRUE	1	115
316	MALE	1961-07-28	55	2	2016-03-27	2017-03-20 10:13:15	11.7667	2	2	1	TRUE	FALSE	FALSE	FALSE	FALSE	FALSE	FALSE	FALSE	FALSE	I6100	G8110	G4090	M6190	I10H0				2	NO	YES	NO	NO	NO	NO	NO	NO	NO	YES	NO	NO	NO	FALSE	5	5	5	5	TRUE	1	84
317	MALE	1961-07-28	55	2	2016-03-27	2016-12-12 10:25:58	8.5	2	2	1	TRUE	FALSE	FALSE	FALSE	FALSE	FALSE	FALSE	FALSE	FALSE	I6100	G8110	G4090	M2450	I10H0				2	NO	YES	NO	NO	NO	NO	NO	NO	NO	YES	NO	NO	NO	FALSE	5	5	5	5	TRUE	1	84
318	FEMALE	1951-02-11	65	3	2016-10-27	2017-01-16 11:04:23	2.63333	4	1	1	TRUE	FALSE	FALSE	FALSE	FALSE	FALSE	FALSE	FALSE	FALSE	I6150	F0720	I10H0	Z2980	I2690				2	NO	YES	NO	NO	NO	NO	NO	NO	NO	NO	NO	NO	NO	TRUE	0	5	5	5	TRUE	1	65
319	MALE	1965-11-21	51	2	2017-03-07	2017-05-02 10:11:17	1.83333	5	1	1	TRUE	FALSE	FALSE	FALSE	FALSE	FALSE	FALSE	FALSE	FALSE	I6510	G8250	E1390	I8020	I10H0	R4710	Z9580	G8250	3	YES	YES	NO	NO	NO	NO	NO	YES	NO	NO	YES	NO	NO	TRUE	0	5	5	5	TRUE	1	35
320	MALE	1956-02-19	61	2	2017-02-10	2017-04-27	2.56667	4	0	2	FALSE	TRUE	FALSE	FALSE	FALSE	FALSE	FALSE	FALSE	FALSE	I6930	G8110	K2190	I6330	I10H0	E7850			3	NO	YES	YES	NO	NO	NO	NO	NO	NO	YES	NO	NO	NO	FALSE	5	5	5	5	TRUE	2	59
321	MALE	1950-04-08	66	3	2016-12-06	2017-02-20	2.46667	3	0	6	FALSE	FALSE	FALSE	FALSE	FALSE	FALSE	FALSE	TRUE	FALSE	I6520	G8100	I10H0	E7820	I7090	R13H0			3	NO	YES	YES	NO	NO	NO	YES	NO	NO	YES	NO	NO	NO	FALSE	5	5	5	5	TRUE	2	53
322	FEMALE	1951-10-03	65	3	2017-05-13	2017-06-22 10:30:15	1.3	3	0	2	FALSE	TRUE	FALSE	FALSE	FALSE	FALSE	FALSE	FALSE	FALSE	I6380	G8100	I10H0	E1180	I48H0				3	YES	YES	NO	YES	NO	NO	NO	NO	NO	YES	NO	NO	NO	FALSE	5	5	5	5	TRUE	1	77
323	MALE	1987-04-26	29	1	2016-08-17	2017-01-23 10:49:31	5.2	2	0	1	TRUE	FALSE	FALSE	FALSE	FALSE	FALSE	FALSE	FALSE	FALSE	I6160	G8240	F0720	G4090	V1960				2	NO	NO	NO	NO	NO	NO	NO	NO	NO	NO	YES	NO	NO	TRUE	4	5	5	5	TRUE	1	31
324	MALE	1950-09-22	67	3	2017-09-27	2017-10-24 10:44:23	0.9	5	0	2	FALSE	TRUE	FALSE	FALSE	FALSE	FALSE	FALSE	FALSE	FALSE	I6330	G8100	I10H0						3	NO	YES	NO	NO	NO	NO	NO	NO	NO	YES	NO	NO	NO	FALSE	5	5	5	5	FALSE	0	110
325	MALE	1966-12-21	50	2	2016-05-31	2017-01-09 09:34:04	7.3	4	0	7	FALSE	FALSE	FALSE	FALSE	FALSE	FALSE	FALSE	FALSE	TRUE	I6000	G8110	F0790	R4100	G9190				1	NO	NO	NO	NO	NO	NO	NO	NO	NO	YES	NO	NO	YES	FALSE	5	5	5	5	FALSE	0	53
326	MALE	1955-08-25	62	2	2017-06-09	2017-08-24 10:45:59	2.5	2	2	1	TRUE	FALSE	FALSE	FALSE	FALSE	FALSE	FALSE	FALSE	FALSE	I6380	G9340	I10H0	M4850					3	NO	YES	NO	NO	NO	NO	NO	NO	NO	NO	NO	NO	NO	FALSE	5	5	5	5	FALSE	0	50
327	MALE	1946-12-20	70	3	2017-05-13	2017-06-15 11:11:49	1.06667	4	2	6	FALSE	FALSE	FALSE	FALSE	FALSE	FALSE	FALSE	TRUE	FALSE	I6120	G8100	I10H0	G4090	E1190	R4700	E7850		2	YES	YES	YES	NO	NO	NO	NO	NO	YES	YES	NO	NO	NO	FALSE	5	5	5	5	TRUE	1	121
328	MALE	1967-10-21	49	1	2017-05-28	2017-08-22 10:36:43	2.8	3	2	1	TRUE	FALSE	FALSE	FALSE	FALSE	FALSE	FALSE	FALSE	FALSE	I6130	G8110	I10H0	N3090	N3180				2	NO	YES	NO	NO	NO	NO	NO	NO	NO	YES	NO	NO	NO	FALSE	5	5	5	5	TRUE	1	54
329	MALE	1999-06-21	17	0	2016-04-17	2016-12-13 12:10:05	7.86667	2	2	4	FALSE	FALSE	FALSE	FALSE	FALSE	TRUE	FALSE	FALSE	FALSE	I6330	G8110	R4700	Z9520	F3200				3	NO	NO	NO	NO	NO	NO	NO	NO	YES	YES	NO	NO	YES	FALSE	5	5	5	5	TRUE	1	116
330	MALE	1968-08-15	48	1	2016-10-16	2016-12-06 10:50:44	1.66667	4	2	1	TRUE	FALSE	FALSE	FALSE	FALSE	FALSE	FALSE	FALSE	FALSE	I6330	G8100	R4710	I10H0	E7820				3	NO	YES	YES	NO	NO	NO	NO	YES	NO	YES	NO	NO	NO	FALSE	5	5	5	5	TRUE	4	106
331	FEMALE	1969-06-08	47	1	2016-08-21	2017-03-14	6.76667	5	2	2	FALSE	TRUE	FALSE	FALSE	FALSE	FALSE	FALSE	FALSE	FALSE	I6000	G8250	I6380	I10H0	R13H0				1	NO	YES	NO	NO	NO	NO	YES	NO	NO	NO	YES	NO	NO	FALSE	5	5	5	5	FALSE	0	28
332	FEMALE	1954-06-16	63	2	2017-06-09	2017-06-27 09:52:59	0.6	3	2	1	TRUE	FALSE	FALSE	FALSE	FALSE	FALSE	FALSE	FALSE	FALSE	I6340	R2600	I10H0	E1190	E7800				3	YES	YES	YES	NO	NO	NO	NO	NO	NO	NO	NO	YES	NO	FALSE	5	5	5	5	TRUE	1	108
333	MALE	1966-07-19	50	2	2017-05-01	2017-06-15 11:08:09	1.46667	3	0	1	TRUE	FALSE	FALSE	FALSE	FALSE	FALSE	FALSE	FALSE	FALSE	I6100	G8100	I10H0	I6780	F03H0	I2590			2	NO	YES	NO	NO	YES	NO	NO	NO	NO	YES	NO	NO	NO	TRUE	5	0	5	5	FALSE	0	110
334	MALE	1951-01-09	66	3	2017-06-06	2017-06-29 10:36:46	0.766667	3	0	2	FALSE	TRUE	FALSE	FALSE	FALSE	FALSE	FALSE	FALSE	FALSE	I6330	R2700	I10H0	I6501					3	NO	YES	NO	NO	NO	NO	NO	NO	NO	NO	NO	YES	NO	TRUE	0	5	5	5	TRUE	3	76
335	FEMALE	1956-11-26	60	2	2017-04-15	2017-06-08 10:13:10	1.76667	4	0	1	TRUE	FALSE	FALSE	FALSE	FALSE	FALSE	FALSE	FALSE	FALSE	I6340	G8110	I4790	E0630	E1170	I2590	E7820		3	YES	NO	YES	NO	YES	NO	NO	NO	NO	YES	NO	NO	NO	FALSE	5	5	5	5	FALSE	0	76
336	FEMALE	1940-08-02	77	3	2017-04-27	2017-09-04 11:01:46	4.23333	3	2	6	FALSE	FALSE	FALSE	FALSE	FALSE	FALSE	FALSE	TRUE	FALSE	I6380	G8110	I10H0	I2590	N19H0	I5090			3	NO	YES	NO	NO	YES	YES	NO	NO	NO	YES	NO	NO	NO	FALSE	5	5	5	5	FALSE	0	62
337	MALE	1956-12-09	60	2	2016-12-08	2017-01-16 10:43:08	1.26667	4	2	1	TRUE	FALSE	FALSE	FALSE	FALSE	FALSE	FALSE	FALSE	FALSE	I6390	G8110	I10H0	F0780					3	NO	YES	NO	NO	NO	NO	NO	NO	NO	YES	NO	NO	YES	FALSE	5	5	5	5	TRUE	1	56
338	MALE	1940-10-05	76	3	2017-07-17	2017-08-10 10:29:21	0.766667	4	0	6	FALSE	FALSE	FALSE	FALSE	FALSE	FALSE	FALSE	TRUE	FALSE	I6190	G8110	I10H0						2	NO	YES	NO	NO	NO	NO	NO	NO	NO	YES	NO	NO	NO	FALSE	5	5	5	5	TRUE	6	116
339	MALE	1955-04-29	62	2	2017-04-20	2017-06-22 10:48:18	2.06667	3	2	1	TRUE	FALSE	FALSE	FALSE	FALSE	FALSE	FALSE	FALSE	FALSE	I6100	G8110	I10H0	E1180	E7800				2	YES	YES	YES	NO	NO	NO	NO	NO	NO	YES	NO	NO	NO	FALSE	5	5	5	5	TRUE	1	55
340	MALE	1959-05-24	58	2	2017-07-25	2017-08-22 10:05:09	0.9	3	1	1	TRUE	FALSE	FALSE	FALSE	FALSE	FALSE	FALSE	FALSE	FALSE	I6330	G8100	I10H0	I7090	F3200				3	NO	YES	NO	NO	NO	NO	NO	NO	NO	YES	NO	NO	YES	FALSE	5	5	5	5	TRUE	1	120
341	FEMALE	1973-09-14	43	1	2017-01-02	2017-03-08	2.2	4	2	1	TRUE	FALSE	FALSE	FALSE	FALSE	FALSE	FALSE	FALSE	FALSE	I6120	G8110	I10H0	R4700					2	NO	YES	NO	NO	NO	NO	NO	NO	YES	YES	NO	NO	NO	TRUE	3	5	5	5	TRUE	1	76
342	FEMALE	1946-09-06	70	3	2013-10-29	2017-03-27 11:12:14	40.9333	2	2	6	FALSE	FALSE	FALSE	FALSE	FALSE	FALSE	FALSE	TRUE	FALSE	I6930	G8100	I10H0	I2590	I3520	Z9520			3	NO	YES	NO	NO	YES	NO	NO	NO	NO	YES	NO	NO	NO	FALSE	5	5	5	5	FALSE	0	122
343	MALE	1961-06-21	55	2	2017-01-21	2017-03-22	2.03333	5	2	2	FALSE	TRUE	FALSE	FALSE	FALSE	FALSE	FALSE	FALSE	FALSE	I6100	G8110	I10H0	E1190	F0630	R4700			2	YES	YES	NO	NO	NO	NO	NO	NO	YES	YES	NO	NO	YES	TRUE	4	5	5	5	TRUE	3	66
344	MALE	1965-09-05	51	2	2015-12-25	2017-04-24 10:20:51	15.9667	3	2	1	TRUE	FALSE	FALSE	FALSE	FALSE	FALSE	FALSE	FALSE	FALSE	I6600	G8110	M6700	E7850	K2190	I10H0			3	NO	YES	YES	NO	NO	NO	NO	NO	NO	YES	NO	NO	NO	FALSE	5	5	5	5	TRUE	1	53
345	FEMALE	1934-03-10	83	4	2016-01-05	2017-03-09 10:44:17	14.1333	4	0	6	FALSE	FALSE	FALSE	FALSE	FALSE	FALSE	FALSE	TRUE	FALSE	I6380	G8100	I2190	I5000	I2500				3	NO	NO	NO	NO	YES	YES	NO	NO	NO	YES	NO	NO	NO	FALSE	5	5	5	5	FALSE	0
346	MALE	1974-07-08	43	1	2017-05-08	2017-08-10 10:22:51	3.06667	5	2	0	FALSE	FALSE	FALSE	TRUE	FALSE	FALSE	FALSE	FALSE	FALSE	I6600	G8110	I4200	I8900	I6520				3	NO	NO	NO	NO	NO	NO	NO	NO	NO	YES	NO	NO	NO	TRUE	0	5	5	5	TRUE	3	58
347	MALE	1947-12-16	69	3	2017-10-05	2017-10-24 10:50:13	0.633333	3	0	2	FALSE	TRUE	FALSE	FALSE	FALSE	FALSE	FALSE	FALSE	FALSE	I6190	G8100	R2700	I10H0	E1190	I48H0			2	YES	YES	NO	YES	NO	NO	NO	NO	NO	YES	NO	YES	NO	FALSE	5	5	5	5	TRUE	1	109
348	MALE	1952-06-19	65	3	2017-02-22	2017-08-10 10:39:13	5.6	2	2	1	TRUE	FALSE	FALSE	FALSE	FALSE	FALSE	FALSE	FALSE	FALSE	I6600	G8110	I6520	E7800	I10H0				3	NO	YES	YES	NO	NO	NO	NO	NO	NO	YES	NO	NO	NO	FALSE	5	5	5	5	TRUE	3	51
349	FEMALE	1959-08-05	57	2	2016-05-24	2017-01-11	7.56667	5	2	1	TRUE	FALSE	FALSE	FALSE	FALSE	FALSE	FALSE	FALSE	FALSE	I6380	G8110	I10H0	I2590	I48H0	I6520			3	NO	YES	NO	YES	YES	NO	NO	NO	NO	YES	NO	NO	NO	FALSE	5	5	5	5	TRUE	1	95
350	MALE	1950-08-17	66	3	2017-05-17	2017-07-04 10:43:04	1.56667	4	2	2	FALSE	TRUE	FALSE	FALSE	FALSE	FALSE	FALSE	FALSE	FALSE	I6520	G8100	I48H0	I10H0	R4710				3	NO	YES	NO	YES	NO	NO	NO	YES	NO	YES	NO	NO	NO	FALSE	5	5	5	5	TRUE	1	36
351	MALE	1954-01-27	63	2	2017-06-08	2017-08-14 11:05:21	2.2	3	1	1	TRUE	FALSE	FALSE	FALSE	FALSE	FALSE	FALSE	FALSE	FALSE	I6330	G8110	I10H0	I7090	L89H0	J1800			3	NO	YES	NO	NO	NO	NO	NO	NO	NO	YES	NO	NO	NO	TRUE	0	5	5	5	TRUE	5	44
352	MALE	1945-01-08	71	3	2016-09-02	2016-12-12 10:45:40	3.33333	4	0	6	FALSE	FALSE	FALSE	FALSE	FALSE	FALSE	FALSE	TRUE	FALSE	I6120	G8100	I10H0	E1180					2	YES	YES	NO	NO	NO	NO	NO	NO	NO	YES	NO	NO	NO	FALSE	5	5	5	5	TRUE	4	40
353	FEMALE	1951-12-29	65	3	2017-02-25	2017-04-24	1.96667	3	2	1	TRUE	FALSE	FALSE	FALSE	FALSE	FALSE	FALSE	FALSE	FALSE	I6520	G8110	R4700	I10H0	I48H0				3	NO	YES	NO	YES	NO	NO	NO	NO	YES	YES	NO	NO	NO	TRUE	0	5	5	5	TRUE	1	39
354	FEMALE	1959-11-02	57	2	2016-11-25	2017-01-10 11:19:35	1.5	5	2	1	TRUE	FALSE	FALSE	FALSE	FALSE	FALSE	FALSE	FALSE	FALSE	I6600	G8100	I10H0	R4700	E0590				3	NO	YES	NO	NO	NO	NO	NO	NO	YES	YES	NO	NO	NO	FALSE	5	5	5	5	TRUE	1	114
355	MALE	1939-02-20	78	3	2017-01-25	2017-03-16	1.7	2	2	6	FALSE	FALSE	FALSE	FALSE	FALSE	FALSE	FALSE	TRUE	FALSE	I6320	G8100	I6690	I10H0	R13H0				3	NO	YES	NO	NO	NO	NO	YES	NO	NO	YES	NO	NO	NO	FALSE	5	5	5	5	FALSE	0	46
356	MALE	1951-03-11	66	3	2016-10-22	2017-04-06	5.46667	5	0	2	FALSE	TRUE	FALSE	FALSE	FALSE	FALSE	FALSE	FALSE	FALSE	I6330	G8110	I10H0	K2190	I6520	E7850			3	NO	YES	YES	NO	NO	NO	NO	NO	NO	YES	NO	NO	NO	FALSE	5	5	5	5	FALSE	0	57
357	FEMALE	1990-08-21	26	1	2016-02-20	2017-03-14 11:30:34	12.8	5	2	1	TRUE	FALSE	FALSE	FALSE	FALSE	FALSE	FALSE	FALSE	FALSE	I6330	G8110	I10H0						3	NO	YES	NO	NO	NO	NO	NO	NO	NO	YES	NO	NO	NO	FALSE	5	5	5	5	TRUE	1	120
358	MALE	1953-11-20	63	2	2017-02-10	2017-03-16 10:47:05	1.2	5	0	1	TRUE	FALSE	FALSE	FALSE	FALSE	FALSE	FALSE	FALSE	FALSE	I6330	G8100	M2170	R0000	E8760				3	NO	NO	NO	NO	NO	NO	NO	NO	NO	YES	NO	NO	NO	TRUE	0	5	5	5	TRUE	7	65
359	MALE	1950-07-25	66	3	2017-04-17	2017-07-04 10:36:58	2.56667	3	2	6	FALSE	FALSE	FALSE	FALSE	FALSE	FALSE	FALSE	TRUE	FALSE	I6520	G8100	I10H0	I48H0					3	NO	YES	NO	YES	NO	NO	NO	NO	NO	YES	NO	NO	NO	FALSE	5	5	5	5	TRUE	1	45
360	MALE	1945-02-15	72	3	2015-01-01	2017-06-22 11:08:06	29.7	1	2	6	FALSE	FALSE	FALSE	FALSE	FALSE	FALSE	FALSE	TRUE	FALSE	I6930	G8100	R4710	R13H0	E7900	I10H0	E7850		3	NO	YES	YES	NO	NO	NO	YES	YES	NO	YES	NO	NO	NO	FALSE	5	5	5	5	TRUE	1	115
361	MALE	1957-05-01	59	2	2016-09-23	2017-01-10	3.56667	3	2	1	TRUE	FALSE	FALSE	FALSE	FALSE	FALSE	FALSE	FALSE	FALSE	I6190	F0720	I10H0	I48H0	I2590				2	NO	YES	NO	YES	YES	NO	NO	NO	NO	NO	NO	NO	NO	TRUE	0	5	5	5	FALSE	0	21
362	FEMALE	1947-11-15	69	3	2016-12-18	2017-03-08	2.66667	2	2	6	FALSE	FALSE	FALSE	FALSE	FALSE	FALSE	FALSE	TRUE	FALSE	I6350	G8110	M6240	I10H0	I7090	I7790			3	NO	YES	NO	NO	NO	NO	NO	NO	NO	YES	NO	NO	NO	FALSE	5	5	5	5	TRUE	1	117
363	MALE	1978-02-14	39	1	2017-04-27	2017-06-13 10:40:04	1.53333	5	0	1	TRUE	FALSE	FALSE	FALSE	FALSE	FALSE	FALSE	FALSE	FALSE	I6390	G8110	I10H0	F0630	E7900				3	NO	YES	NO	NO	NO	NO	NO	NO	NO	YES	NO	NO	YES	FALSE	5	5	5	5	TRUE	1	123
364	MALE	1939-03-20	78	3	2017-01-08	2017-03-22	2.46667	4	2	6	FALSE	FALSE	FALSE	FALSE	FALSE	FALSE	FALSE	TRUE	FALSE	I6330	G8100	I7090	R4710	I10H0	E1180			3	YES	YES	NO	NO	NO	NO	NO	YES	NO	YES	NO	NO	NO	FALSE	5	5	5	5	FALSE	0	75
365	MALE	1957-05-01	60	2	2017-05-10	2017-06-21 11:08:23	1.36667	4	0	1	TRUE	FALSE	FALSE	FALSE	FALSE	FALSE	FALSE	FALSE	FALSE	I6100	G8110	I10H0	J4490	N3090				2	NO	YES	NO	NO	NO	NO	NO	NO	NO	YES	NO	NO	NO	FALSE	5	5	5	5	TRUE	1	64
366	MALE	1942-11-16	74	3	2013-12-06	2017-03-08	39.0667	5	2	2	FALSE	TRUE	FALSE	FALSE	FALSE	FALSE	FALSE	FALSE	FALSE	I6930	G8110	I10H0	E1180	E7850	I2590			3	YES	YES	YES	NO	YES	NO	NO	NO	NO	YES	NO	NO	NO	FALSE	5	5	5	5	TRUE	3	122
367	MALE	1960-09-04	56	2	2017-07-10	2017-08-14 11:01:49	1.13333	3	2	1	TRUE	FALSE	FALSE	FALSE	FALSE	FALSE	FALSE	FALSE	FALSE	I6320	G8110	I10H0	I48H0	G4090				3	NO	YES	NO	YES	NO	NO	NO	NO	NO	YES	NO	NO	NO	TRUE	0	5	5	5	TRUE	3	61
368	FEMALE	1978-01-21	38	1	2016-10-17	2017-01-09 11:12:19	2.73333	3	2	1	TRUE	FALSE	FALSE	FALSE	FALSE	FALSE	FALSE	FALSE	FALSE	I6600	G8110	I10H0	F0630	E7850				3	NO	YES	YES	NO	NO	NO	NO	NO	NO	YES	NO	NO	YES	FALSE	5	5	5	5	FALSE	0	81
369	MALE	1976-10-11	40	1	2016-12-04	2017-04-27 10:20:06	4.76667	5	2	7	FALSE	FALSE	FALSE	FALSE	FALSE	FALSE	FALSE	FALSE	TRUE	I6910	G8110	I10H0	G4090					2	NO	YES	NO	NO	NO	NO	NO	NO	NO	YES	NO	NO	NO	FALSE	5	5	5	5	TRUE	1	65
370	MALE	1975-11-06	41	1	2016-10-27	2016-12-06 11:21:31	1.3	4	0	1	TRUE	FALSE	FALSE	FALSE	FALSE	FALSE	FALSE	FALSE	FALSE	I6380	G8110	I10H0	E7850					3	NO	YES	YES	NO	NO	NO	NO	NO	NO	YES	NO	NO	NO	TRUE	0	5	5	5	FALSE	0	118
371	MALE	1958-08-22	58	2	2017-01-28	2017-03-22 10:25:40	1.8	4	2	1	TRUE	FALSE	FALSE	FALSE	FALSE	FALSE	FALSE	FALSE	FALSE	I6330	G8110	E1180	F0630	R4710	R13H0	I10H0		3	YES	YES	NO	NO	NO	NO	YES	YES	NO	YES	NO	NO	YES	FALSE	5	5	5	5	FALSE	0	42
372	FEMALE	1958-04-04	59	2	2017-09-21	2017-11-02 10:35:26	1.36667	4	2	1	TRUE	FALSE	FALSE	FALSE	FALSE	FALSE	FALSE	FALSE	FALSE	I6090	G8100	I10H0	I7290	I7710	E7850			1	NO	YES	YES	NO	NO	NO	NO	NO	NO	YES	NO	NO	NO	TRUE	0	5	5	5	FALSE	0	71
373	FEMALE	1956-02-16	61	2	2017-02-09	2017-03-16 10:22:27	1.23333	2	2	3	FALSE	FALSE	FALSE	FALSE	TRUE	FALSE	FALSE	FALSE	FALSE	I6330	G8100	I10H0	F4120	I2590	E7890			3	NO	YES	YES	NO	YES	NO	NO	NO	NO	YES	NO	NO	YES	FALSE	5	5	5	5	TRUE	1	36
374	MALE	1953-10-18	63	2	2017-04-05	2017-06-13 11:39:08	2.26667	5	0	2	FALSE	TRUE	FALSE	FALSE	FALSE	FALSE	FALSE	FALSE	FALSE	I6350	G8110	I10H0	E7850					3	NO	YES	YES	NO	NO	NO	NO	NO	NO	YES	NO	NO	NO	FALSE	5	5	5	5	TRUE	3	104
375	MALE	1957-06-29	59	2	2017-05-13	2017-06-13 10:30:57	1	2	0	0	FALSE	FALSE	FALSE	TRUE	FALSE	FALSE	FALSE	FALSE	FALSE	I6380	G8100	I10H0	E1140	E3090				3	YES	YES	NO	NO	NO	NO	NO	NO	NO	YES	NO	NO	NO	FALSE	5	5	5	5	TRUE	2	111
376	FEMALE	1941-03-06	76	3	2017-06-21	2017-08-16 10:49:04	1.83333	4	1	6	FALSE	FALSE	FALSE	FALSE	FALSE	FALSE	FALSE	TRUE	FALSE	I6930	G8110	R2620	R4710	I48H0	E7820	E1160	I10H0	3	YES	YES	YES	YES	NO	NO	NO	YES	NO	YES	NO	NO	NO	FALSE	5	5	5	5	TRUE	1	35
377	MALE	1978-11-28	38	1	2017-04-20	2017-06-20 10:43:48	2	5	2	2	FALSE	TRUE	FALSE	FALSE	FALSE	FALSE	FALSE	FALSE	FALSE	I6150	G8110	I10H0	R12H0	E7850				2	NO	YES	YES	NO	NO	NO	NO	NO	NO	YES	NO	NO	NO	FALSE	5	5	5	5	TRUE	1	71
378	FEMALE	1963-11-02	53	2	2017-02-10	2017-03-14	1.13333	3	0	1	TRUE	FALSE	FALSE	FALSE	FALSE	FALSE	FALSE	FALSE	FALSE	I6330	G8110	K2190	I6520	I7020				3	NO	NO	NO	NO	NO	NO	NO	NO	NO	YES	NO	NO	NO	TRUE	0	5	5	5	FALSE	0	121
379	FEMALE	1950-06-07	66	3	2016-09-02	2017-03-23	6.7	4	2	6	FALSE	FALSE	FALSE	FALSE	FALSE	FALSE	FALSE	TRUE	FALSE	I6330	G8110	I48H0	I10H0	R4710				3	NO	YES	NO	YES	NO	NO	NO	YES	NO	YES	NO	NO	NO	FALSE	5	5	5	5	FALSE	0	69
380	FEMALE	1946-11-06	71	3	2017-09-14	2017-10-19 10:36:38	1.16667	4	2	6	FALSE	FALSE	FALSE	FALSE	FALSE	FALSE	FALSE	TRUE	FALSE	I6330	G8100	I10H0	F3200	I6330				3	NO	YES	NO	NO	NO	NO	NO	NO	NO	YES	NO	NO	YES	TRUE	3	5	5	5	FALSE	0	42
381	FEMALE	1969-08-14	47	1	2017-04-06	2017-05-02	0.866667	4	0	2	FALSE	TRUE	FALSE	FALSE	FALSE	FALSE	FALSE	FALSE	FALSE	I6310	G8100	R4700	F0790					3	NO	NO	NO	NO	NO	NO	NO	NO	YES	YES	NO	NO	YES	TRUE	0	5	5	5	TRUE	3	82
382	MALE	1955-05-15	62	2	2017-03-29	2017-06-22 10:59:55	2.76667	4	2	2	FALSE	TRUE	FALSE	FALSE	FALSE	FALSE	FALSE	FALSE	FALSE	I6330	G8110	F0630	L89H0	I10H0	I6520			3	NO	YES	NO	NO	NO	NO	NO	NO	NO	YES	NO	NO	YES	FALSE	5	5	5	5	TRUE	1	51
383	FEMALE	1947-04-11	70	3	2016-11-26	2017-11-06 10:35:08	11.3333	5	2	2	FALSE	TRUE	FALSE	FALSE	FALSE	FALSE	FALSE	FALSE	FALSE	I6930	G8110	S7200	W01H0	R2620	I10H0	I48H0		3	NO	YES	NO	YES	NO	NO	NO	NO	NO	YES	NO	NO	NO	FALSE	5	5	5	5	FALSE	0	102
384	MALE	1959-02-20	58	2	2017-03-08	2017-03-27 10:42:02	0.633333	2	0	1	TRUE	FALSE	FALSE	FALSE	FALSE	FALSE	FALSE	FALSE	FALSE	I6330	G8110	I48H0	I6330					3	NO	NO	NO	YES	NO	NO	NO	NO	NO	YES	NO	NO	NO	TRUE	0	5	5	5	FALSE	0	72
385	FEMALE	1978-10-12	38	1	2017-01-16	2017-03-07	1.7	5	2	1	TRUE	FALSE	FALSE	FALSE	FALSE	FALSE	FALSE	FALSE	FALSE	I6380	G8100	Q0570	M4190	R12HO	R4700			3	NO	NO	NO	NO	NO	NO	NO	NO	YES	YES	NO	NO	NO	FALSE	5	5	5	5	FALSE	0	38
386	FEMALE	1958-08-30	58	2	2017-04-19	2017-06-20 11:02:11	2.03333	4	0	1	TRUE	FALSE	FALSE	FALSE	FALSE	FALSE	FALSE	FALSE	FALSE	I6330	G8100	I10H0	F3290	K2100				3	NO	YES	NO	NO	NO	NO	NO	NO	NO	YES	NO	NO	YES	TRUE	0	5	5	5	FALSE	0	90
387	MALE	1959-01-28	58	2	2017-07-08	2017-08-22 10:43:43	1.46667	4	2	1	TRUE	FALSE	FALSE	FALSE	FALSE	FALSE	FALSE	FALSE	FALSE	I6330	G8110	I10H0	F0630	E1480				3	YES	YES	NO	NO	NO	NO	NO	NO	NO	YES	NO	NO	YES	FALSE	5	5	5	5	TRUE	3	82
388	MALE	1943-09-30	73	3	2017-05-09	2017-07-03 10:55:02	1.8	5	0	2	FALSE	TRUE	FALSE	FALSE	FALSE	FALSE	FALSE	FALSE	FALSE	I6520	I10H0	G8100	E7850					3	NO	YES	YES	NO	NO	NO	NO	NO	NO	YES	NO	NO	NO	FALSE	5	5	5	5	TRUE	3	56
389	MALE	1968-04-13	49	1	2014-02-22	2017-08-24 10:51:42	42.0667	4	2	2	FALSE	TRUE	FALSE	FALSE	FALSE	FALSE	FALSE	FALSE	FALSE	I6910	G8110	I10H0	F3280	H1090				2	NO	YES	NO	NO	NO	NO	NO	NO	NO	YES	NO	NO	YES	FALSE	5	5	5	5	TRUE	1	108
390	MALE	1973-02-24	43	1	2016-11-30	2017-01-10 10:25:55	1.33333	3	2	2	FALSE	TRUE	FALSE	FALSE	FALSE	FALSE	FALSE	FALSE	FALSE	I6380	G8100	M3480	R4700					3	NO	NO	NO	NO	NO	NO	NO	NO	YES	YES	NO	NO	NO	FALSE	5	5	5	5	TRUE	1	58
391	MALE	1968-09-26	48	1	2017-03-27	2017-06-21 10:41:15	2.8	3	0	7	FALSE	FALSE	FALSE	FALSE	FALSE	FALSE	FALSE	FALSE	TRUE	I6190	G8100	I10H0	N1890	K2190				2	NO	YES	NO	NO	NO	NO	NO	NO	NO	YES	NO	NO	NO	FALSE	5	5	5	5	FALSE	0	56
392	FEMALE	1951-07-29	65	3	2016-12-02	2017-01-16	1.46667	5	0	1	TRUE	FALSE	FALSE	FALSE	FALSE	FALSE	FALSE	FALSE	FALSE	I6930	G8110	I10H0	I48H0	R4700				3	NO	YES	NO	YES	NO	NO	NO	NO	YES	YES	NO	NO	NO	FALSE	5	5	5	5	FALSE	0	45
393	FEMALE	1976-05-05	40	1	2017-04-06	2017-04-24 10:34:45	0.6	5	0	1	TRUE	FALSE	FALSE	FALSE	FALSE	FALSE	FALSE	FALSE	FALSE	I6500	I6330	G8110	R4710	R2700				3	NO	NO	NO	NO	NO	NO	NO	YES	NO	YES	NO	YES	NO	FALSE	5	5	5	5	TRUE	1	43
394	MALE	1973-09-27	43	1	2017-04-27	2017-06-15 10:40:26	1.6	4	0	2	FALSE	TRUE	FALSE	FALSE	FALSE	FALSE	FALSE	FALSE	FALSE	I6380	G8110	I10H0	E7900					3	NO	YES	NO	NO	NO	NO	NO	NO	NO	YES	NO	NO	NO	FALSE	5	5	5	5	TRUE	1	109
395	FEMALE	1961-02-27	56	2	2017-04-19	2017-09-05 10:31:36	4.53333	4	0	1	TRUE	FALSE	FALSE	FALSE	FALSE	FALSE	FALSE	FALSE	FALSE	I6120	G8110	R4700	I10H0	K2630				2	NO	YES	NO	NO	NO	NO	NO	NO	YES	YES	NO	NO	NO	FALSE	5	5	5	5	TRUE	1	56
396	MALE	1938-05-17	78	3	2016-04-01	2016-12-13 10:48:24	8.4	5	1	6	FALSE	FALSE	FALSE	FALSE	FALSE	FALSE	FALSE	TRUE	FALSE	I6390	G2500	I10H0	I2590	R2600				3	NO	YES	NO	NO	YES	NO	NO	NO	NO	NO	NO	YES	NO	FALSE	5	5	5	5	TRUE	1	109
397	FEMALE	1950-04-06	67	3	2017-06-30	2017-09-18 11:17:32	2.6	3	0	6	FALSE	FALSE	FALSE	FALSE	FALSE	FALSE	FALSE	TRUE	FALSE	I6760	Q2820	R2600	N3080	I6910				3	NO	NO	NO	NO	NO	NO	NO	NO	NO	NO	NO	YES	NO	FALSE	5	5	5	5	TRUE	1	77
398	MALE	1968-05-07	49	1	2014-10-01	2017-05-29 10:34:55	31.9333	2	1	2	FALSE	TRUE	FALSE	FALSE	FALSE	FALSE	FALSE	FALSE	FALSE	I6930	S3240	I10H0	G4090	R12H0	G8110	E7850		3	NO	YES	YES	NO	NO	NO	NO	NO	NO	YES	NO	NO	NO	TRUE	5	5	5	4	TRUE	1	114
399	MALE	1954-07-14	62	2	2017-03-03	2017-03-27	0.8	2	1	1	TRUE	FALSE	FALSE	FALSE	FALSE	FALSE	FALSE	FALSE	FALSE	I6330	G8110	I10H0	L97H0	M2100				3	NO	YES	NO	NO	NO	NO	NO	NO	NO	YES	NO	NO	NO	FALSE	5	5	5	5	TRUE	4	69
400	FEMALE	1955-09-02	61	2	2017-04-09	2017-06-22 10:34:48	2.43333	5	2	1	TRUE	FALSE	FALSE	FALSE	FALSE	FALSE	FALSE	FALSE	FALSE	I6380	G8100	I10H0	I7090	I6520				3	NO	YES	NO	NO	NO	NO	NO	NO	NO	YES	NO	NO	NO	TRUE	0	5	5	5	FALSE	0	55
401	MALE	1966-09-17	50	2	2017-02-05	2017-04-10 12:37:20	2.16667	4	2	1	TRUE	FALSE	FALSE	FALSE	FALSE	FALSE	FALSE	FALSE	FALSE	I6150	G8110	R4700	I10H0					2	NO	YES	NO	NO	NO	NO	NO	NO	YES	YES	NO	NO	NO	FALSE	5	5	5	5	TRUE	1	30
402	FEMALE	1977-11-06	39	1	2015-01-04	2017-06-27 10:02:14	29.7667	2	2	7	FALSE	FALSE	FALSE	FALSE	FALSE	FALSE	FALSE	FALSE	TRUE	I6390	G8110	E7850	R4700					3	NO	NO	YES	NO	NO	NO	NO	NO	YES	YES	NO	NO	NO	TRUE	0	5	5	5	TRUE	1	125
403	FEMALE	1954-06-22	63	2	1997-01-01	2017-06-12 10:41:01	245.367	3	1	1	TRUE	FALSE	FALSE	FALSE	FALSE	FALSE	FALSE	FALSE	FALSE	I6930	G8110	M2450	R4700	I8903	E6600	I10H0	E7880	3	NO	YES	YES	NO	NO	NO	NO	NO	YES	YES	NO	NO	NO	FALSE	5	5	5	5	FALSE	0	111
404	MALE	1970-01-23	47	1	2017-03-04	2017-06-21 10:45:15	3.56667	0	2	1	TRUE	FALSE	FALSE	FALSE	FALSE	FALSE	FALSE	FALSE	FALSE	I6380	G8100	I10H0	E1140	E7850				3	YES	YES	YES	NO	NO	NO	NO	NO	NO	YES	NO	NO	NO	FALSE	5	5	5	5	TRUE	1	83
405	MALE	1955-10-07	61	2	2016-12-21	2017-03-20	2.96667	4	0	1	TRUE	FALSE	FALSE	FALSE	FALSE	FALSE	FALSE	FALSE	FALSE	I6330	G8250	I10H0	E1180	R13H0				3	YES	YES	NO	NO	NO	NO	YES	NO	NO	NO	YES	NO	NO	FALSE	5	5	5	5	FALSE	0	53
406	FEMALE	1943-10-14	73	3	2015-12-07	2017-03-07	15	5	2	2	FALSE	TRUE	FALSE	FALSE	FALSE	FALSE	FALSE	FALSE	FALSE	I6930	G8110	R4700	F0630	I10H0				3	NO	YES	NO	NO	NO	NO	NO	NO	YES	YES	NO	NO	YES	FALSE	5	5	5	5	FALSE	0	56
407	MALE	1956-06-27	60	2	2016-08-27	2017-01-10	4.43333	5	0	2	FALSE	TRUE	FALSE	FALSE	FALSE	FALSE	FALSE	FALSE	FALSE	I6190	G8110	E1080	I10H0	H5390	E7850			2	YES	YES	YES	NO	NO	NO	NO	NO	NO	YES	NO	NO	NO	FALSE	5	5	5	5	TRUE	1	47
408	FEMALE	1943-07-25	74	3	2017-05-15	2017-08-15 11:21:33	3	5	2	2	FALSE	TRUE	FALSE	FALSE	FALSE	FALSE	FALSE	FALSE	FALSE	I6330	G8110	I10H0	M1090	S4000				3	NO	YES	NO	NO	NO	NO	NO	NO	NO	YES	NO	NO	NO	FALSE	5	5	5	5	TRUE	1	71
409	MALE	1938-11-08	78	3	2017-07-13	2017-08-08 10:29:58	0.833333	3	2	6	FALSE	FALSE	FALSE	FALSE	FALSE	FALSE	FALSE	TRUE	FALSE	I6330	G8110	I7090	I10H0	E7820	E1190			3	YES	YES	YES	NO	NO	NO	NO	NO	NO	YES	NO	NO	NO	FALSE	5	5	5	5	TRUE	1	46
410	MALE	1947-02-23	70	3	2017-02-03	2017-07-11 10:36:26	5.26667	5	0	2	FALSE	TRUE	FALSE	FALSE	FALSE	FALSE	FALSE	FALSE	FALSE	I6910	G8110	I5000	F0630	R4710	E1070			2	YES	NO	NO	NO	NO	YES	NO	YES	NO	YES	NO	NO	YES	FALSE	5	5	5	5	TRUE	1	57
																														310
[truncated: 54 more columns]

## Sheet: categories
Level of education				Number of teeth
No formal schooling	0			20 or more	0
Less than primary school	1			10-19_	1
Primary school completed	2			1-9_	2
Secondary school completed	3			No remaining teeth	3
High school completed	4
College/university completed	5			Denture
Postgraduate degree	6			No	0
				Partial denture	1
Location type				Complete denture	2
Capital	0
Periurban area	1			Necessary treatment
Rural	2			No	0
				Prevention	1
				Comprehensive	2
				Treatment	3
Occupational status				Urgent	4
Unemployed	0
Unemployed-free intellectual	0
Employed	1			Last dental visit			Pain
Self-employed	2			never	0		No	0
Housewife	3			<6months	1		Yes	1
Student	4			6-12_month	2		Dont'know	2
Stay at home parent	5			1-2_years	3
Pensioner	6			2-5_years	4
Altered work ability	7			>5years	5
				Device used for tooth cleaning			Floss/mouthwash used
Stroke type				None of them	0		None of them	0
Subarachnoid hemorrhage	1			Electric toothbrush	1		Floss	1
Intracerebral hemorrhage	2			Manual toothbrush	2		Mouthwash	2
Cerebral infarction	3			Electric+manual	3		Floss+mouthwash	3
				Frequency of tooth cleaning
Xerostomia				Never	0
very often	0			Twice or more a day	1
often	1			Once a day	2
sometimes	2			2–6 times a week	3
dont'know	3			Once a week	4
dont'feel	4			2–3 times a month	5
				Once a month	6
				Frequency of smoking			Alcohol consumption
				Every day	0		No in the past 30 days	0	FALSE
				Several times a week	1		Occasionally	1	TRUE
				Once a week	2		<1 glass	2	TRUE
				Several times a month	3		1 glass	3	TRUE
				Seldom	4		2 glass	4	TRUE
				Never	5		3 glass	5	TRUE
							4 glass	6	TRUE
							>5 glass	7	TRUE

## Sheet: ICD-codes-stroke
I6000		1
I6010		1
I6020		1
I6030		1
I6040		1
I6050		1
I6060		1
I6070		1
I6080		1
I6090		1
I6700		1
I6710		1
I6711		1
I6712		1
I6713		1
I6714		1
I6715		1
I6716		1
I6720		1
I6900		1
I6100		2
I6110		2
I6120		2
I6130		2
I6140		2
I6150		2
I6160		2
I6180		2
I6190		2
I6200		2
I6210		2
I6290		2
I6910		2
I6920		2
I6300		3
I6310		3
I6320		3
I6330		3
I6340		3
I6350		3
I6360		3
I6380		3
I6390		3
I6500		3
I6501		3
I6502		3
I6510		3
I6520		3
I6521		3
I6522		3
I6530		3
I6580		3
I6590		3
I6600		3
I6610		3
I6620		3
I6630		3
I6640		3
I6680		3
I6690		3
I6760		3
I6930		3

## Sheet: ICD codes-diseases
A4190
C8510
D3200
D3690
D5090
D6490
D6820
D6880
D6890
D6960
E0390
E0590
E0630
E0790
E1030
E1040
E1060
E1070
E1080
E1130
E1140
E1160
E1170
E1180
E1190
E1390
E1440
E1470
E1480
E1490
E3090
E6600
E6690
E7800
E7820
E7840
E7850
E7880
E7890
E7900
E8760
E8780
F0100
F0180
F03H0
F0600
F0630
F0680
F0690
F0700
F0720
F0780
F0790
F3200
F3210
F3280
F3290
F3310
F4100
F4120
F9200
G20H0
G2500
G3090
G3110
G4080
G4090
G4500
G4640
G5100
G5180
G6320
G8100
G8110
G8190
G8230
G8240
G8250
G9180
G9190
G9340
G9780
H1090
H3600
H4310
H5320
H5340
H5380
H5390
H8190
I0590
I10H0
I1100
I1190
I1510
I2140
I2190
I2500
I2510
I2520
I2550
I2580
I2590
I2690
I3400
I3520
I3980
I4200
I4280
I4290
I4550
I4790
I48H0
I4930
I4990
I5000
I5090
I6770
I6780
I6790
I7020
I7080
I7090
I7290
I7420
I7430
I7710
I7760
I7790
I8020
I8030
I81H0
I8390
I8680
I8903
I8900
I9510
J0500
J1800
J4100
J42H0
J4480
J4490
J4590
K0290
K0490
K1320
K2100
K2190
K2630
K5090
K5190
K5900
K8020
L3090
L4050
L89H0
L97H0
M0690
M1090
M1650
M1690
M1790
M1990
M2100
M2170
M2450
M2550
M3290
M3480
M4190
M4790
M4850
M5110
M6190
M6240
M6250
M6590
M6700
M7510
M8020
M8190
M8795
M8900
M9610
M9690
M9930
N0090
N1890
N19H0
N2100
N3000
N3080
N3090
N3180
N4000
N9460
O7230
Q0570
Q2110
Q2820
Q2830
R0000
R11H0
R12H0
R13H0
R15H0
R2510
R2600
R2620
R2680
R2700
R32H0
R33H0
R4100
R4700
R4710
R4810
R5090
R51H0
R6330
R64H0
R9440
S0650
S1210
S1500
S2240
S3240
S4000
S4220
S5200
S7200
S7210
T9830
U0710
V1960
V4360
V4990
W01H0
W19H0
Z2250
Z2980
Z2990
Z5010
Z8510
Z9210
Z9300
Z9340
Z9500
Z9510
Z9520
Z9550
Z9580
Z9590
Z9660
Z9670
Z9820
Z9880
Z9930
